# Supplementary material for: Linking the duodenal microbiota to stunting in a cohort of undernourished Bangladeshi children with enteropathy
Source: N Engl J Med. Author manuscript; Available in PMC 2020 Jul 23. (PMC7289524; doi:10.1056/NEJMoa1916004)
Supplement: Supplementary file 2 [file NEJM-2020-1916004-s2.xlsx]

## Sheet: Table S1
Table S1. Biospecimens analyzed from BEED participants and from healthy controls.
BEED study participants
PID	Sex	Age	LAZ	WAZ	WLZ	Histopathologic score	Anthropometric data	Histologic diagnosis	Plasma for proteomic analyses	Duodenal biopsy for proteomic analyses	Duodenal aspirate for 16S rDNA analysis	Duodenal aspirate for enteropathogen qPCR	Fecal sample for enteropathogen qPCR	Fecal sample for 16S rDNA analyses	Duodenal aspirate for culturing
BC11005	Male	17.4575	-4.24	-2.25	-0.13	3	Available	Available	Available	Available	Available	Available	Available	Available	Available
BC11007	Male	20.7452	-3.98	-3.72	-2.55	3	Available	Available	Available	Available	-	-	Available	Available	-
BC11013	Male	17.4575	-2.29	-1.87	-1.11	0	Available	Available	Available	Available	-	-	-	-	-
BC11014	Male	17.1288	-2.93	-2.75	-1.88	3	Available	Available	Available	Available	Available	Available	Available	Available	-
BC11015	Male	17.1288	-3.35	-2.57	-1.3	3	Available	Available	Available	Available	Available	Available	Available	Available	-
BC11028	Male	21.7644	-2.89	-2.13	-0.99	1	Available	Available	-	-	-	Available	Available	Available	Available
BC11032	Male	17.8849	-2.02	-2.46	-2.12	1	Available	Available	-	-	-	-	Available	Available	-
BC11041	Male	19.2329	-2.44	-2.12	-1.34	1	Available	Available	Available	Available	Available	Available	Available	Available	Available
BC11064	Male	18.5425	-3	-2.52	-1.5	1	Available	Available	Available	Available	Available	Available	Available	Available	-
BC11067	Male	20.7123	-2.86	-2.48	-1.53	1	Available	Available	Available	Available	Available	Available	-	Available	Available
BC11068	Male	19.9233	-4.14	-3.92	-2.78	1	Available	Available	Available	Available	-	-	Available	Available	-
BC11076	Male	21.4685	-2.5	-2.75	-2.14	3	Available	Available	Available	Available	Available	Available	-	Available	-
BC11079	Male	18.7726	-2.85	-2.22	-1.2	1	Available	Available	Available	Available	Available	Available	-	Available	-
BC11102	Male	21.5671	-2.28	-2.26	-1.57	1	Available	Available	Available	Available	Available	Available	-	-	-
BC11104	Male	21.8959	-2.27	-2.49	-1.9	1	Available	Available	Available	Available	Available	-	-	Available	-
BC11107	Male	16.8329	-2.69	-1.42	-0.21	0	Available	Available	Available	Available	Available	-	-	-	-
BC11125	Male	19.1014	-3.67	-4.17	-3.56	1	Available	Available	Available	Available	Available	Available	-	Available	-
BC11282	Male	19.3973	-2.74	-2.87	-2.18	3	Available	Available	Available	Available	-	-	-	-	-
BC11294	Male	15.7479	-2.89	-2.24	-1.16	3	Available	Available	Available	Available	-	-	-	-	-
BC11296	Male	17.326	-2.66	-2.16	-1.24	3	Available	Available	Available	Available	-	-	-	-	-
BC11361	Male	19.8575	-2.41	-0.34	1.06	2	Available	Available	Available	Available	-	-	-	-	-
BC11362	Male	20.0219	-4.44	-3.26	-1.41	3	Available	Available	Available	Available	-	-	-	-	-
BC11366	Male	20.2521	-2.27	-1.47	-0.51	3	Available	Available	Available	Available	-	-	-	-	-
BC11380	Male	15.4521	-3.18	-2.91	-1.88	3	Available	Available	Available	Available	-	-	-	-	-
BC11383	Male	22.126	-2.26	-2.3	-1.62	2	Available	Available	Available	Available	-	-	-	-	-
BC11399	Male	15.4849	-2.92	-1.7	-0.4	0	Available	Available	-	-	-	-	-	-	-
BC12018	Male	18.5425	-1.94	-0.29	0.82	0	Available	Available	-	-	-	-	-	-	-
BC12046	Male	19.9562	-1.26	-1.47	-1.15	1	Available	Available	Available	Available	Available	Available	Available	Available	-
BC12065	Male	16.2082	-2.4	-2.05	-1.28	2	Available	Available	Available	Available	-	-	Available	Available	-
BC12069	Male	18.2137	-1.87	-2.04	-1.62	3	Available	Available	Available	Available	Available	Available	-	Available	-
BC12104	Male	15.0247	-2.04	-2.48	-2.12	0	Available	Available	Available	Available	Available	-	-	-	-
BC12138	Male	15.7151	-1.79	-2.27	-2.01	1	Available	Available	Available	Available	Available	-	-	Available	-
BC12170	Male	15.2548	-1.97	-1.38	-0.65	1	Available	Available	Available	Available	-	-	-	-	-
BC12334	Male	20.1534	-1.18	-0.59	0.01	3	Available	Available	Available	Available	-	-	-	-	-
BC12349	Male	16.7342	-1.13	-0.65	-0.18	2	Available	Available	Available	Available	-	-	-	-	-
BC12367	Male	15.3205	-1.44	-1.02	-0.5	3	Available	Available	Available	Available	-	-	-	-	-
BC12385	Male	21.7973	-1.56	-1.85	-1.46	1	Available	Available	-	-	-	-	-	-	-
BC12391	Male	17.0959	-2.02	-1.8	-1.2	3	Available	Available	Available	Available	-	-	-	-	-
BC12396	Male	21.5671	-1.6	-1.82	-1.4	3	Available	Available	Available	Available	-	-	-	-	-
BC12412	Male	15.6493	-1.88	-1.88	-1.39	3	Available	Available	Available	Available	-	-	-	-	-
BC12438	Male	22.0274	-1.86	-2.17	-1.7	3	Available	Available	-	-	-	-	-	-	-
BC12442	Male	16.3068	-1.16	-0.19	0.44	2	Available	Available	-	-	-	-	-	-	-
BC12443	Male	19.2	-1.71	-1.46	-0.88	3	Available	Available	-	-	-	-	-	-	-
BC12450	Male	18.4767	-1.37	-1.63	-1.35	3	Available	Available	-	-	-	-	-	-	-
BC12457	Male	17.7863	-1.61	-1.5	-1.02	3	Available	Available	-	-	-	-	-	-	-
BC12467	Male	18.4438	-1.79	-1.18	-0.47	3	Available	Available	-	-	-	-	-	-	-
BC21011	Female	20.2849	-2	-1.28	-0.4	1	Available	Available	-	-	-	-	Available	Available	-
BC21031	Female	21.1397	-3.41	-2.6	-1.11	1	Available	Available	Available	Available	-	-	Available	Available	-
BC21037	Female	21.6329	-2.66	-1.56	-0.28	1	Available	Available	-	-	-	Available	Available	Available	-
BC21044	Female	21.7973	-2.19	-1.53	-0.55	1	Available	Available	Available	Available	Available	Available	Available	Available	Available
BC21049	Female	16.0438	-3.02	-2.24	-0.98	2	Available	Available	Available	Available	Available	Available	Available	Available	Available
BC21056	Female	15.6493	-3.07	-2.86	-1.75	1	Available	Available	Available	Available	Available	Available	Available	Available	Available
BC21073	Female	19.9562	-2.08	-2.86	-2.47	1	Available	Available	Available	Available	-	-	Available	Available	-
BC21083	Female	20.0548	-2.8	-1.68	-0.39	1	Available	Available	-	-	-	-	-	-	-
BC21087	Female	20.7123	-3.96	-3.14	-1.38	1	Available	Available	Available	Available	-	-	-	-	-
BC21088	Female	17.6877	-2.56	-3.1	-2.5	1	Available	Available	Available	Available	Available	Available	-	-	-
BC21094	Female	15.8795	-2.82	-2.65	-1.67	1	Available	Available	Available	Available	-	-	-	-	-
BC21097	Female	15.2877	-3.02	-2.51	-1.32	3	Available	Available	Available	Available	Available	Available	-	Available	-
BC21110	Female	16.1753	-2.24	-1.71	-0.87	3	Available	Available	Available	Available	Available	Available	-	Available	-
BC21122	Female	16.8658	-2.58	-2.09	-1.12	3	Available	Available	Available	Available	Available	Available	-	Available	-
BC21160	Female	19.1671	-2.79	-1.18	0.24	1	Available	Available	Available	Available	-	-	-	Available	-
BC21302	Female	15.7479	-2.35	-1.88	-1.02	3	Available	Available	Available	Available	-	-	-	-	-
BC21323	Female	20.4493	-2.02	-1.29	-0.4	1	Available	Available	Available	Available	-	-	-	-	-
BC21333	Female	15.4521	-2.71	-0.8	0.68	3	Available	Available	Available	Available	-	-	-	-	-
BC21334	Female	18.2795	-4.45	-2.63	-0.29	3	Available	Available	Available	Available	-	-	-	-	-
BC21364	Female	19.6603	-3.56	-2.19	-0.48	3	Available	Available	Available	Available	-	-	-	-	-
BC21372	Female	18.4438	-2.85	-2.34	-1.24	3	Available	Available	Available	Available	-	-	-	-	-
BC21377	Female	20.811	-2.94	-1.8	-0.43	3	Available	Available	Available	Available	-	-	-	-	-
BC21379	Female	20.7123	-2.42	-1.88	-0.9	2	Available	Available	Available	Available	-	-	-	-	-
BC21401	Female	16.011	-2.79	-2.32	-1.26	3	Available	Available	-	-	-	-	-	-	-
BC21405	Female	19.5945	-2.34	-1.87	-0.97	3	Available	Available	-	-	-	-	-	-	-
BC21410	Female	18.674	-3.6	-1.79	0.06	3	Available	Available	-	-	-	-	-	-	-
BC22011	Female	17.0301	-1.82	-2.22	-1.86	3	Available	Available	-	-	-	-	-	Available	-
BC22024	Female	17.2274	-1.4	-0.65	-0.02	3	Available	Available	-	-	-	Available	Available	Available	Available
BC22032	Female	18.2466	-1.39	-1.23	-0.78	1	Available	Available	Available	Available	-	-	Available	Available	-
BC22035	Female	20.9753	-1.61	-1.29	-0.65	1	Available	Available	Available	Available	Available	Available	Available	Available	Available
BC22043	Female	18.674	-1.56	-1.24	-0.68	1	Available	Available	Available	Available	Available	Available	Available	Available	Available
BC22051	Female	20.7452	-2.07	-3.03	-2.7	0	Available	Available	Available	Available	-	-	Available	-	-
BC22061	Female	20.4164	-1.28	-1.2	-0.76	1	Available	Available	Available	Available	Available	Available	-	Available	-
BC22074	Female	17.9178	-1.73	-1.65	-1.13	1	Available	Available	Available	Available	Available	Available	-	Available	-
BC22076	Female	16.7671	-1.2	-1.64	-1.49	3	Available	Available	Available	Available	Available	Available	-	Available	-
BC22078	Female	15.2548	-1.95	-0.76	0.19	1	Available	Available	Available	Available	Available	Available	-	Available	-
BC22084	Female	15.4849	-2.04	-1.99	-1.39	1	Available	Available	Available	Available	Available	Available	-	Available	-
BC22085	Female	15.9123	-1.9	-1.65	-1.04	1	Available	Available	Available	Available	Available	Available	-	Available	-
BC22087	Female	20.2192	-1.52	-1.6	-1.15	3	Available	Available	Available	Available	Available	Available	-	Available	-
BC22092	Female	17.063	-1.24	-2.56	-2.73	3	Available	Available	Available	Available	Available	Available	-	Available	-
BC22093	Female	21.2712	-1.2	-0.32	0.39	1	Available	Available	Available	Available	Available	Available	-	Available	-
BC22098	Female	16.8329	-1.4	-2.1	-1.99	1	Available	Available	Available	Available	Available	Available	-	Available	-
BC22105	Female	15.3205	-1.47	-1.62	-1.29	1	Available	Available	Available	Available	Available	-	-	Available	-
BC22111	Female	17.5233	-1.11	-0.16	0.47	3	Available	Available	Available	Available	Available	Available	-	Available	-
BC22131	Female	17.1945	-1.7	-2.88	-2.84	1	Available	Available	Available	Available	Available	Available	-	Available	-
BC22151	Female	16.5041	-2.17	-1.38	-0.48	3	Available	Available	Available	Available	-	-	-	Available	-
BC22297	Female	15.5836	-1.86	-0.77	0.11	2	Available	Available	Available	Available	-	-	-	-	-
BC22323	Female	17.2603	-1.2	-0.24	0.41	3	Available	Available	Available	Available	-	-	-	-	-
BC22329	Female	19.7918	-1.1	0.14	0.91	3	Available	Available	Available	Available	-	-	-	-	-
BC22350	Female	17.3918	-1.38	-0.8	-0.23	3	Available	Available	Available	Available	-	-	-	-	-
BC22366	Female	20.4822	-1.37	0	0.91	3	Available	Available	Available	Available	-	-	-	-	-
BC22383	Female	18.2137	-1.93	-1.65	-1	1	Available	Available	Available	Available	-	-	-	-	-
BC22399	Female	18.674	-2.1	-1.38	-0.51	1	Available	Available	Available	Available	-	-	-	-	-
BC22401	Female	20.6795	-1.39	-1.56	-1.17	2	Available	Available	Available	Available	-	-	-	-	-
BC22409	Female	19.7918	-1.5	-0.77	-0.06	2	Available	Available	Available	Available	-	-	-	-	-
BC22413	Female	15.5836	-1.24	-0.22	0.44	3	Available	Available	Available	Available	-	-	-	-	-
BC22425	Female	17.7863	-1.82	-1.7	-1.14	2	Available	Available	Available	Available	-	-	-	-	-
BC22439	Female	15.3534	-1.16	-0.65	-0.19	3	Available	Available	-	-	-	-	-	-	-
BC22448	Female	17.6548	-1.3	-1.28	-0.93	2	Available	Available	-	-	-	-	-	-	-
BC22456	Female	18.7726	-1.18	-1	-0.6	3	Available	Available	-	-	-	-	-	-	-
BC22462	Female	17.6548	-1.16	-0.64	-0.14	3	Available	Available	-	-	-	-	-	-	-
BC22475	Female	17.9507	-1.15	-0.07	0.62	1	Available	Available	-	-	-	-	-	-	-
BC22479	Female	21.0082	-1.52	-1.46	-0.95	3	Available	Available	-	-	-	-	-	-	-
BC22481	Female	20.3507	-2.15	-1.87	-1.08	2	Available	Available	-	-	-	-	-	-	-
Healthy
PID	Sex	Age	LAZ	WAZ	WLZ	Histopathologic score	Anthropometric data	Histologic diagnosis	Plasma for proteomic analyses	Duodenal biopsy for proteomic analyses	Duodenal aspirate for 16S rDNA analysis	Duodenal aspirate for enteropathogen qPCR	Fecal sample for enteropathogen qPCR	Fecal sample for 16S rDNA analyses	Duodenal aspirate for culturing
40142G	Male	24.1667	-0.81	-0.75	-0.47	-	-	-	Available	-	-	-	Available	-	-
40242G	Male	23.2333	-0.59	-0.43	-0.18	-	-	-	Available	-	-	-	Available	-	-
40382G	Female	17.3	0.19	-0.11	-0.27	-	-	-	-	-	-	-	Available	Available	-
40442G	Female	24.6333	-0.64	-0.63	-0.46	-	-	-	Available	-	-	-	Available	-	-
40582G	Female	17.1333	-0.91	-0.71	-0.4	-	-	-	-	-	-	-	Available	Available	-
40642G	Female	23.2	-0.86	-0.08	0.48	-	-	-	Available	-	-	-	Available	-	-
40722G	Male	12.2	0.01	0.57	0.72	-	-	-	Available	-	-	-	-	-	-
40842G	Female	24.0667	1.86	2.78	2.5	-	-	-	Available	-	-	-	Available	-	-
40942G	Female	23.1	-0.14	0.55	0.79	-	-	-	Available	-	-	-	Available	-	-
41042G	Male	23.0667	-0.67	-0.19	0.22	-	-	-	Available	-	-	-	Available	-	-
41222G	Female	14.0333	-0.96	-1.1	-0.92	-	-	-	Available	-	-	-	-	-	-
41442G	Female	24.1333	-0.94	-1.16	-0.94	-	-	-	Available	-	-	-	Available	-	-
41582G	Male	17.2333	-0.93	-0.73	-0.39	-	-	-	-	-	-	-	Available	Available	-
41682G	Female	18.3333	-0.97	-0.93	-0.64	-	-	-	Available	-	-	-	Available	Available	-
41722G	Female	12.6667	0.37	0.26	0.12	-	-	-	Available	-	-	-	-	-	-
41882G	Male	17.7667	-0.75	0.15	0.69	-	-	-	Available	-	-	-	Available	Available	-
41982G	Male	17	-0.81	-1.11	-0.98	-	-	-	-	-	-	-	Available	Available	-
42022G	Male	12.4667	-0.53	-0.55	-0.42	-	-	-	Available	-	-	-	-	-	-
42182G	Male	17.7	-0.98	-0.38	0.12	-	-	-	Available	-	-	-	Available	Available	-
42382G	Female	17.0667	-0.71	-0.85	-0.72	-	-	-	-	-	-	-	Available	Available	-
42522G	Female	12.2	0.45	0.33	0.16	-	-	-	Available	-	-	-	-	-	-
42782G	Male	17.5667	-0.45	0.66	1.18	-	-	-	-	-	-	-	Available	Available	-
42922G	Female	11.7333	-0.03	0.72	0.98	-	-	-	Available	-	-	-	-	-	-
43182G	Male	18.6667	-0.16	-0.01	0.15	-	-	-	Available	-	-	-	Available	Available	-
43242G	Male	24.2333	1.42	0.88	0.19	-	-	-	Available	-	-	-	Available	-	-
Bgsng7063	Male	17	-0.85	-1.06	-0.87	-	-	-	-	-	-	-	-	Available	-
Bgsng7071	Male	17.1	0.02	-0.07	-0.04	-	-	-	-	-	-	-	-	Available	-
Bgsng7090	Male	17.2	-0.75	-0.9	-0.71	-	-	-	-	-	-	-	-	Available	-
Bgsng7150	Male	17.4	-0.82	0.18	0.79	-	-	-	-	-	-	-	-	Available	-
Bgsng7178	Female	17.3	-0.91	0.11	0.72	-	-	-	-	-	-	-	-	Available	-
Bgsng7204	Male	17	-0.74	-0.46	-0.12	-	-	-	-	-	-	-	-	Available	-
Bgsng8031	Male	17.0517	-0.18	0.37	0.66	-	-	-	-	-	-	-	-	Available	-
Bgsng8064	Male	17	1.44201	1.16115	0.657649	-	-	-	-	-	-	-	-	Available	-
Bgsng8119	Female	17.1174	-0.41	0.8	1.34	-	-	-	-	-	-	-	-	Available	-
Bgsng8161	Male	17.3803	-1	0.38	1.14	-	-	-	-	-	-	-	-	Available	-
Bgsng8169	Male	18.2	1.0889	1.70635	1.61448	-	-	-	-	-	-	-	-	Available	-
Bgsng8178	Male	17.3146	-0.31	0.42	0.79	-	-	-	-	-	-	-	-	Available	-
Bgsng8224	Male	16.986	-0.47	0.16	0.54	-	-	-	-	-	-	-	-	Available	-
Bgsng8241	Female	18.0374	-0.43	0.7	1.22	-	-	-	-	-	-	-	-	Available	-
Bgsng8245	Male	18.0374	0.29	0.14	0.07	-	-	-	-	-	-	-	-	Available	-
Bgsng8248	Male	17.0846	0.27	-0.51	-0.81	-	-	-	-	-	-	-	-	Available	-
Bgsng8270	Male	16.9203	-0.33	1.08	1.67	-	-	-	-	-	-	-	-	Available	-

## Sheet: Table S2
Table S2 - Clinical characteristics of subgroups in the BEED study.
	BEED study participants without available plasma and duodenal biospecimens (n=30)	Biopsy-confirmed EED with available plasma and duodenal biospecimens (n=80)	n=30 vs n=80 comparison p-value	BEED study participants without available duodenal aspirates (n=74)	Biopsy-confirmed EED with available duodenal aspirates (n=36)	n=74 vs n=36 comparison p-value
Demographic Features
Age (months)	18.6 ± 2.1	18.3 ± 2.1	0.55	18.5 ± 2.1	18.1 ± 2.1	0.42
Female - no. (%)	16 (53%)	48 (60%)	0.68†	42 (57%)	22 (61%)	0.82†
WAMI index	0.61 ± 0.15	0.57 ± 0.13	0.27	0.59 ± 0.13	0.56 ± 0.14	0.32
Improved sanitation - no. (%)	21 (70%)	58 (73%)	0.98†	52 (70%)	27 (75%)	0.77†
Improved source of drinking water - no. (%)	30 (100%)	80 (100%)	NA†	74 (100%)	36 (100%)	NA
Maternal education (years)	5 [4, 9]	5 [0, 7]	0.09‡	5 [2, 8]	5 [0, 6]	0.5‡
Income (USD/month)	80.6 [121.3, 238.6]	151.6 [124.1, 201.4]	0.77‡	161.2 [121.8, 238.6]	145.2 [124.1, 190.0]	0.41‡
Maternal height (cm)	149.5 ± 4.0	148.8 ± 5.5	0.48	149.2 ± 5.3	148.7 ± 5.0	0.64
Breastfeeding prior to intervention - no. (%)	26 (87%)	74 (93%)	0.57†	66 (89%)	34 (94%)	0.58†
Breastfeeding after intervention - no. (%)	22 (73%)	70 (88%)	0.06†	60 (81%)	32 (89%)	0.44†
Response to Nutritional Intervention
DLAZ	-0.01 (-0.11, 0.09)	0.04 (-0.03, 0.11)	0.39	-0.01 (0.08, 0.06)	0.1 (0.00, 0.20)	0.07
DWAZ	0.20 (0.11, 0.29)***	0.13 (0.04, 0.23)*	0.3	0.21 (0.13, 0.29)***	0.02 (-0.11, 0.15)	0.02
DWLZ	0.29 (0.16, 0.42)***	0.12 (0.00, 0.25)	0.07	0.29 (0.18, 0.40)***	-0.08 (-0.26, 0.10)	< 0.001
Anthropometry at Endoscopy
LAZ at endoscopy	-2.00 ± 0.65	-2.29 ± 0.86	0.04	-2.19 ± 0.84	-2.20 ± 0.78	0.99
WAZ at endoscopy	-1.50 ± 0.72	-1.85 ± 0.91	0.05	-1.63 ± 0.88	-2.03 ± 0.78	0.02
WLZ at endoscopy	-0.79 ± 0.83	-1.02 ± 0.93	0.2	-0.78 ± 0.88	-1.33 ± 0.85	0.002
Duodenal Biopsy Histopathologic Score
No evidence of EED	6 (20%)	0 (0.0%)	NA	6 (8%)	0 (0%)	NA
Mild	7 (23%)	34 (42.5%)	0.1	18 (24%)	23 (64%)	< 0.001
Moderate	3 (10%)	10 (12.5%)	0.98	12 (16%)	1 (3%)	0.08
Severe	14 (47%)	36 (45.0%)	1	38 (51%)	12 (33%)	0.11
Fecal Biomarkers
a1-antitrypsin (AAT, mg/g)	0.21 [0.09, 0.37]	0.33 [0.17, 0.50]	0.1	0.28 [0.12, 0.43]	0.31 [0.18, 0.53]	0.2
Myeloperoxidase (MPO, ng/mL)	2398.5 [778.8, 5181.3]	2006.0 [809.9, 4315.0]	0.71	1895.8 [691.3, 4569.1]	2710.5 [1472.0, 4365.8]	0.15
Neopterin (NEO, nmol/L)	867.5 [391.5, 1178.3]	1146 [506.3, 2575.3]	0.4	723.5 [348.8, 1307.3]	2460.5 [1293.5, 3224.8]	< 0.001
EE biomarker score	2.48 [1.16, 4.29]	2.77 [1.52, 4.24]	0.51	2.14 [1.16, 3.84]	4.00 [2.96, 4.93]	< 0.001
Values represent: mean ± standard deviation; number (percentage); mean difference (95% CI); median [interquartile range]. WAMI index refers to Water-sanitation-hygiene, Asset status, Maternal education status, and monthly Income. Statistically significant differences in characteristics between groups were performed using an unpaired t-test unless otherwise noted. *Statistically significant improv…

## Sheet: Table S3A
Table S3 - Correlations between plasma or duodenal proteins with LAZ.
(A) Correlations between plasma proteins and LAZ
Correlations with an unadjusted p < 0.05 are listed. Correlations were calculated for n=80 children with EED.
EntrezGeneSymbol	Description	Pearson r	p-value
IGF1	Insulin-like growth factor I	0.534242	3.32803e-07
IGFALS	Insulin-like growth factor-binding protein complex acid labile subunit	0.508617	1.45773e-06
IGFBP3	Insulin-like growth factor-binding protein 3	0.480895	6.32929e-06
PCOLCE2	Procollagen C-endopeptidase enhancer 2	0.398831	0.000247919
IGFBP2	Insulin-like growth factor-binding protein 2	-0.393833	0.000301114
LECT2	Leukocyte cell-derived chemotaxin-2	0.369245	0.000750056
PSMB1	Proteasome subunit beta type-1	-0.355177	0.00122538
CST2	Cystatin-SA	-0.35244	0.00134479
C8A C8B C8G	Complement component C8	0.346522	0.00163953
DEFB129	Beta-defensin 129	-0.344403	0.00175853
CST1	Cystatin-SN	-0.335468	0.00235039
CFHR4	Complement factor H-related protein 4	0.33232	0.00259818
PSMD7	26S proteasome non-ATPase regulatory subunit 7	-0.331265	0.00268627
ENTPD5	Ectonucleoside triphosphate diphosphohydrolase 5	0.325198	0.00324705
PLG	Angiostatin	0.323955	0.00337407
DES	Desmin	0.323586	0.00341256
CPB2	Carboxypeptidase B2	0.323205	0.00345278
CDK2AP2	Cyclin-dependent kinase 2-associated protein 2	0.321673	0.00361887
PSG9	Pregnancy-specific beta-1-glycoprotein 9	-0.318433	0.00399359
PPP1R3B	Protein phosphatase 1 regulatory subunit 3B	0.317682	0.00408534
RBP7	Retinoid-binding protein 7	0.317282	0.00413494
IFNGR2	Interferon gamma receptor 2	-0.315212	0.00440012
C6	Complement component C6	0.314653	0.00447422
PARK7	Oxidized Protein deglycase DJ-1	0.313404	0.00464407
SET	Protein SET	0.313189	0.00467377
IGF2	Insulin-like growth factor II	0.312682	0.00474465
KDSR	3-ketodihydrosphingosine reductase	0.312081	0.00483009
SYT5	Synaptotagmin-5	0.309755	0.00517306
PSAP	Prosaposin	-0.309747	0.00517437
APPL1	DCC-interacting protein 13-alpha	-0.307063	0.00559702
LTBR	Tumor necrosis factor receptor superfamily member 3	0.306741	0.00564974
GHRH	Somatoliberin	-0.303471	0.00621047
AMIGO1	Amphoterin-induced protein 1	0.302954	0.00630333
AKR1C4	Aldo-keto reductase family 1 member C4	-0.302948	0.00630452
CFB	Complement factor B	0.302147	0.00645095
CDH2	Cadherin-2	-0.302091	0.00646142
VSTM4	V-set and transmembrane domain-containing protein 4	0.300499	0.00676207
IGFBP5	Insulin-like growth factor-binding protein 5	0.299682	0.00692092
SERPINF2	Alpha-2-antiplasmin	0.298753	0.00710572
NLGN3	Neuroligin-3	-0.298143	0.00722939
RPS6KA6	Ribosomal protein S6 kinase alpha-6	-0.296398	0.00759385
WBP2	WW domain-binding protein 2	-0.296373	0.00759925
HN1	Hematological and neurological expressed 1 protein	0.295317	0.00782749
NPS	Neuropeptide S	0.294514	0.00800534
CNTNAP5	Contactin-associated protein-like 5	-0.294463	0.00801673
PPCDC	Phosphopantothenoylcysteine decarboxylase	-0.293799	0.00816646
HAT1	Histone acetyltransferase type B catalytic subunit	0.292469	0.00847385
ACRV1	Acrosomal protein SP-10	-0.291713	0.00865302
ARL3	ADP-ribosylation factor-like protein 3	-0.291516	0.00870027
FOXO3	Forkhead box protein O3	-0.29131	0.00874995
ST6GALNAC2	Alpha-N-acetylgalactosaminide alpha-2,6-sialyltransferase 2	0.290788	0.00887697
CEACAM19	Carcinoembryonic antigen-related cell adhesion molecule 19	0.290586	0.00892653
KLK12	Kallikrein-12	0.288925	0.009343
PRRG4	Transmembrane gamma-carboxyglutamic acid protein 4	-0.288137	0.00954659
UTS2	Urotensin-2	0.288102	0.00955576
ACTN2	Alpha-actinin-2	-0.287626	0.00968079
VLDLR	Very low-density lipoprotein receptor	0.284756	0.0104647
IFNA8	Interferon alpha-8	-0.284693	0.0104824
ZAP70	Tyrosine-protein kinase ZAP-70	0.283902	0.0107083
FAM24B	Protein FAM24B	-0.283259	0.0108951
ZG16	Zymogen granule membrane protein 16	-0.282859	0.0110125
TBCA	Tubulin-specific chaperone A	0.282054	0.0112526
ULBP3	NKG2D ligand 3	-0.279301	0.0121083
GHRL	Appetite-regulating hormone	-0.279075	0.0121811
APCS	Serum amyloid P-component	0.278295	0.0124346
SOD2	Superoxide dismutase [Mn], mitochondrial	0.278095	0.0125006
PODXL2	Podocalyxin-like protein 2	-0.277984	0.012537
IL34	Interleukin-34	0.277918	0.0125589
SPIN1	Spindlin-1	-0.277592	0.0126675
LECT1	Leukocyte cell-derived chemotaxin 1	-0.277468	0.012709
F13B	Coagulation factor XIII B chain	0.277268	0.0127759
SHISA2	Protein shisa-2 homolog	0.276366	0.0130822
TPM2	Tropomyosin beta chain	0.275864	0.0132553
IGFBP1	Insulin-like growth factor-binding protein 1	0.273624	0.0140526
LRRTM1	Leucine-rich repeat transmembrane neuronal protein 1	0.273384	0.0141405
CCNB2	G2/mitotic-specific cyclin-B2	0.272649	0.0144123
CGA TSHB	Thyroid Stimulating Hormone	-0.272168	0.0145928
EMC1	ER membrane protein complex subunit 1	-0.271743	0.0147538
KIT	Mast/stem cell growth factor receptor Kit	0.270974	0.0150493
GRHPR	Glyoxylate reductase/hydroxypyruvate reductase	-0.270759	0.0151325
S100A13	Protein S100-A13	0.270655	0.015173
SEMG1	Semenogelin-1	0.270399	0.0152733
CLGN	Calmegin	0.270382	0.0152801
SCG5	Neuroendocrine protein 7B2	0.27037	0.0152849
ZNF276	Zinc finger protein 276	0.268802	0.0159109
SLC6A14	Sodium- and chloride-dependent neutral and basic amino acid transporter B(0+)	0.267685	0.0163703
GHR	Growth hormone receptor	0.265992	0.0170886
RGS8	Regulator of G-protein signaling 8	0.265481	0.0173106
SEL1L2	Protein sel-1 homolog 2	0.265154	0.0174541
KDELC2	KDEL motif-containing protein 2	-0.265084	0.0174849
SHBG	Sex hormone-binding globulin	-0.264898	0.0175669
ALDH5A1	Succinate-semialdehyde dehydrogenase, mitochondrial	0.264893	0.0175693
PTGES3	Prostaglandin E synthase 3	0.264749	0.0176331
PRDM1	PR domain zinc finger protein 1	0.264731	0.0176413
BCAM	Basal Cell Adhesion Molecule	-0.264413	0.0177826
SEMA6B	Semaphorin-6B	-0.264321	0.0178238
MAPK1	Mitogen-activated protein kinase 1	-0.264095	0.0179257
PGLYRP1	Peptidoglycan recognition protein 1	0.2636	0.0181496
SLC27A2	Very long-chain acyl-CoA synthetase	-0.263028	0.0184113
KLK3	Prostate-specific antigen	-0.26292	0.0184614
PCDHGC3	Protocadherin gamma-C3	0.261774	0.0189969
HSPE1	10 kDa heat shock protein, mitochondrial	-0.260986	0.0193729
KLK10	Kallikrein-10	-0.260822	0.0194523
IL1F10	Interleukin-1 family member 10	-0.260738	0.0194928
PEF1	Peflin	0.260705	0.0195089
TAF10	Transcription initiation factor TFIID subunit 10	0.260473	0.0196211
CD36	Platelet glycoprotein 4	-0.26038	0.0196667
IL3RA	Interleukin-3 receptor subunit alpha	-0.25988	0.019912
IFNAR1	Interferon alpha/beta receptor 1	0.259776	0.019963
CR2	Complement receptor type 2	-0.258938	0.0203806
PSMD10	26S proteasome non-ATPase regulatory subunit 10	0.258681	0.0205101
TIMM8A	Mitochondrial import inner membrane translocase subunit Tim8 A	-0.258513	0.0205952
C4BPA	C4b-binding protein alpha chain	0.257065	0.0213406
RAP2A	Ras-related protein Rap-2a	-0.256861	0.0214477
CDY1	Testis-specific chromodomain protein Y 1	-0.256751	0.0215056
ORAOV1	Oral cancer-overexpressed protein 1	0.256191	0.0218016
SFTPD	Pulmonary surfactant-associated protein D	-0.255825	0.0219972
NMES1	Normal mucosa of esophagus-specific gene 1 protein	0.255544	0.0221484
FCER1A	High affinity immunoglobulin epsilon receptor subunit alpha	0.255304	0.0222783
HSCB	Iron-sulfur cluster co-chaperone protein HscB, mitochondrial	0.255192	0.0223391
THBS2	Thrombospondin-2	-0.254956	0.0224678
CSRP2	Cysteine and glycine-rich protein 2	0.254859	0.0225208
DUSP15	Dual specificity protein phosphatase 15	0.254662	0.0226292
SMURF2	E3 ubiquitin-protein ligase SMURF2	-0.254613	0.0226557
ANKRD1	Ankyrin repeat domain-containing protein 1	0.254533	0.0227
TBK1	Serine/threonine-protein kinase TBK1	-0.254236	0.0228639
OLFML1	Olfactomedin-like protein 1	0.254113	0.0229323
COL13A1	Collagen alpha-1(XIII) chain	0.253468	0.0232935
CCL1	C-C motif chemokine 1	0.253103	0.0234998
DEFB4A	Beta-defensin 4A	-0.253016	0.023549
BCL2L1	Bcl-2-like protein 1	0.252733	0.0237103
WNT7A	Protein Wnt-7a	-0.252717	0.0237196
THSD7A	Thrombospondin type-1 domain-containing protein 7A	0.252321	0.0239468
DLL4	Delta-like protein 4	-0.252131	0.0240568
MAGEA5	Melanoma-associated antigen 5	0.250945	0.0247517
EDA2R	Tumor necrosis factor receptor superfamily member 27	-0.250563	0.0249793
FGF23	Fibroblast growth factor 23	-0.249755	0.0254661
PCSK2	Neuroendocrine convertase 2	-0.249404	0.0256802
MYBPC1	Myosin-binding protein C, slow-type	-0.248692	0.026119
AZGP1	Zinc-alpha-2-glycoprotein	0.248632	0.0261566
RPS27A	Ubiquitin	-0.248397	0.0263029
KLK11	Kallikrein-11	-0.248372	0.0263185
PAFAH1B2	Platelet-activating factor acetylhydrolase IB subunit beta	-0.247883	0.0266256
ZWILCH	Protein zwilch homolog	0.247498	0.0268698
AGT	Angiotensinogen	0.247437	0.0269081
CRH	Corticoliberin	-0.247207	0.0270549
MYRF	Myelin regulatory factor	0.247039	0.0271628
TAC1	Protachykinin-1	-0.246698	0.0273826
MSMP	Prostate-associated microseminoprotein	0.246648	0.0274145
FN1	Fibronectin	-0.245664	0.0280572
SYNCRIP	Heterogeneous nuclear ribonucleoprotein Q	0.245437	0.0282074
FOLH1	Glutamate carboxypeptidase 2	-0.244934	0.0285427
CNDP2	Cytosolic non-specific dipeptidase	0.243672	0.0293976
NFKBIB	NF-kappa-B inhibitor beta	-0.243474	0.0295335
SLC3A1	Neutral and basic amino acid transport protein rBAT	0.243425	0.0295678
PFDN5	Prefoldin subunit 5	-0.243148	0.0297588
MTCP1	Protein p13 MTCP-1	0.24293	0.0299108
ECHS1	Enoyl-CoA hydratase, mitochondrial	-0.242896	0.0299339
PRPF6	Pre-mRNA-processing factor 6	0.242814	0.0299913
CYP3A4	Cytochrome P450 3A4	0.2427	0.030071
DUS2	tRNA-dihydrouridine(20) synthase [NAD(P)+]-like	0.242493	0.0302163
NOVA1	RNA-binding protein Nova-1	-0.242386	0.0302913
FAHD1	Acylpyruvase FAHD1, mitochondrial	-0.241879	0.0306498
KCNAB2	Voltage-gated potassium channel subunit beta-2	-0.241848	0.0306717
CLEC2D	C-type lectin domain family 2 member D	0.241766	0.0307305
GPD1L	Glycerol-3-phosphate dehydrogenase 1-like protein	0.241341	0.0310339
F13A1 F13B	Coagulation factor XIII	0.241145	0.0311749
IGSF3	Immunoglobulin superfamily member 3	-0.241127	0.031188
SIGLEC12	Sialic acid-binding Ig-like lectin 12	0.240908	0.0313464
ARF5	ADP-ribosylation factor 5	0.24088	0.0313666
TNNT3	Troponin T, fast skeletal muscle	0.239944	0.0320512
PPP3R2	Calcineurin subunit B type 2	0.239601	0.032305
PKP2	Plakophilin-2	-0.239241	0.0325735
EQTN	Equatorin	0.239188	0.0326134
BMP3	Bone morphogenetic protein 3	0.239015	0.0327433
LRFN1	Leucine-rich repeat and fibronectin type III domain-containing protein 1	0.23899	0.0327613
MUC16	Mucin-16	-0.238769	0.0329278
RPS5	40S ribosomal protein S5	0.238488	0.0331405
CST8	Cystatin-8	0.237697	0.0337459
KCNMB3	Calcium-activated potassium channel subunit beta-3	0.237406	0.0339709
YME1L1	ATP-dependent zinc metalloprotease YME1L1	-0.237061	0.0342387
MED4	Mediator of RNA polymerase II transcription subunit 4	0.236935	0.0343372
EMC8	ER membrane protein complex subunit 8	-0.236219	0.0349008
HMGB1	High mobility group protein B1	0.236161	0.0349469
JUN	Transcription factor AP-1	0.23537	0.0355795
C1S	Complement C1s subcomponent	0.234869	0.0359845
MAP2K1	Dual specificity mitogen-activated protein kinase kinase 1	-0.234771	0.0360642
ACBD6	Acyl-CoA-binding domain-containing protein 6	-0.234368	0.0363937
CLEC12A	C-type lectin domain family 12 member A	0.234366	0.0363953
ARF3	ADP-ribosylation factor 3	-0.234336	0.03642
HEPACAM2	HEPACAM family member 2	-0.233742	0.0369112
TNC	Tenascin	-0.23373	0.0369209
GSTA3	Glutathione S-transferase A3	-0.233427	0.0371733
CTSB	Cathepsin B	-0.233191	0.0373708
HNF4A	Hepatocyte nuclear factor 4-alpha	0.233025	0.0375105
CLK2	Dual specificity protein kinase CLK2	0.232973	0.0375544
EDA	Ectodysplasin-A, secreted form	0.232667	0.037813
COL18A1	Endostatin	0.232563	0.0379008
FLT3	Receptor-type tyrosine-protein kinase FLT3	0.232436	0.0380093
IMPA1	Inositol monophosphatase 1	0.232379	0.0380578
TDGF1	Teratocarcinoma-derived growth factor 1	-0.232167	0.0382381
FABP4	Fatty acid-binding protein, adipocyte	0.23132	0.0389684
TOMM20L	TOMM20-like protein 1	0.231207	0.0390668
HARS	Histidine--tRNA ligase, cytoplasmic	-0.231144	0.0391216
SSB	Lupus La protein	-0.231034	0.0392181
ESD	S-formylglutathione hydrolase	-0.230436	0.0397433
CASP2	Caspase-2	-0.230305	0.0398587
TOM1L2	TOM1-like protein 2	0.229852	0.0402622
FTCD	Formimidoyltransferase-cyclodeaminase	-0.22979	0.0403169
ST3GAL1	CMP-N-acetylneuraminate-beta-galactosamide-alpha-2,3-sialyltransferase 1	-0.22931	0.0407486
OOSP2	Oocyte-secreted protein 2	-0.229165	0.0408793
CUBN	cubilin	0.228986	0.0410419
CCL19	C-C motif chemokine 19	-0.228606	0.0413869
CD83	CD83 antigen	-0.22836	0.0416129
RPS4X	40S ribosomal protein S4, X isoform	0.228085	0.041866
NIPAL4	Magnesium transporter NIPA4	0.227873	0.042062
STAB2	Stabilin-2	0.227852	0.0420806
CRIPT	Cysteine-rich PDZ-binding protein	0.227493	0.0424142
MMP12	Macrophage metalloelastase	-0.227123	0.0427608
PREP	Prolyl endopeptidase	-0.227077	0.0428044
ACP1	Low molecular weight phosphotyrosine protein phosphatase	-0.226182	0.0436514
NAMPT	Nicotinamide phosphoribosyltransferase	0.225601	0.0442095
CCBL1	Kynurenine--oxoglutarate transaminase 1	0.225409	0.0443951
TIMD4	T-cell immunoglobulin and mucin domain-containing protein 4	-0.225229	0.0445694
STX7	Syntaxin-7	-0.224756	0.0450316
SULT2A1	Bile salt sulfotransferase	-0.224463	0.0453188
LCN10	Epididymal-specific lipocalin-10	0.224263	0.045516
BPNT1	3'(2'),5'-bisphosphate nucleotidase 1	-0.224069	0.045708
CPOX	Oxygen-dependent coproporphyrinogen-III oxidase, mitochondrial	-0.223884	0.045892
ADM2	ADM2	-0.223866	0.0459099
TMEM87B	Transmembrane protein 87B	-0.223822	0.0459541
ACP5	Tartrate-resistant acid phosphatase type 5	0.223693	0.0460823
CLTC	Clathrin heavy chain 1	-0.222895	0.0468849
HCK	Tyrosine-protein kinase HCK	-0.222776	0.0470058
APOE	Apolipoprotein E	0.222585	0.0471999
LIN7C	Protein lin-7 homolog C	0.222202	0.0475913
PROC	Vitamin K-dependent protein C	0.221908	0.0478935
CDKN1B	Cyclin-dependent kinase inhibitor 1B	-0.221438	0.0483808
SPINK4	Serine protease inhibitor Kazal-type 4	0.221087	0.0487464
DSC1	Desmocollin-1	0.221031	0.0488053
DNAJB1	DnaJ homolog subfamily B member 1	-0.220853	0.0489922
DCTN2	Dynactin subunit 2	-0.220612	0.0492451
GLTPD2	Glycolipid transfer protein domain-containing protein 2	0.22043	0.0494381
RPE	Ribulose-phosphate 3-epimerase	-0.220275	0.0496018
PDHX	Pyruvate dehydrogenase protein X component, mitochondrial	-0.220185	0.0496972
EPO	Erythropoietin	-0.219924	0.0499756

## Sheet: Table S3B
Table S3 - Correlations between plasma or duodenal proteins with LAZ.
(B) Correlations between duodenal proteins and LAZ
Correlations with an unadjusted p < 0.05 are listed. Correlations were calculated for n=80 children with EED.
EntrezGeneSymbol	Description	Pearson r	p-value
DUSP28	Dual specificity phosphatase 28	-0.499991	2.33403e-06
IGFALS	Insulin-like growth factor-binding protein complex acid labile subunit	0.46872	1.15953e-05
MAFG	Transcription factor MafG	-0.467464	1.23263e-05
RANBP1	Ran-specific GTPase-activating protein	-0.442572	3.94664e-05
CD81	CD81 antigen	0.440081	4.41235e-05
CEBPB	CCAAT/enhancer-binding protein beta	-0.439094	4.61055e-05
JUND	Transcription factor jun-D	-0.434572	5.62955e-05
SBDS	Ribosome maturation protein SBDS	-0.420161	0.000104418
KCNIP4	Kv channel-interacting protein 4	-0.416441	0.000121927
HPRT1	Hypoxanthine-guanine phosphoribosyltransferase	-0.411403	0.000149977
CDK2AP2	Cyclin-dependent kinase 2-associated protein 2	-0.410212	0.000157423
GORAB	RAB6-interacting golgin	-0.409126	0.000164514
ACBD6	Acyl-CoA-binding domain-containing protein 6	-0.406554	0.000182493
SLC30A5	Zinc transporter 5	-0.405911	0.000187256
SCARB2	Lysosome membrane protein 2	0.38715	0.000388631
GMFG	Glia maturation factor gamma	-0.384645	0.000427037
TBP	TATA-box-binding protein	-0.383755	0.000441502
HNRNPH1	Heterogeneous nuclear ribonucleoprotein H	-0.382175	0.000468292
EIF2AK4	eIF-2-alpha kinase GCN2	-0.380466	0.000498927
DKK3	Dickkopf-related protein 3	0.379725	0.000512768
HSP90AA1	Hsp90alpha	-0.378582	0.000534811
GOSR2	Golgi SNAP receptor complex member 2	-0.378546	0.000535532
OPCML	Opioid-binding protein/cell adhesion molecule	0.376622	0.000574651
PPM1D	Protein phosphatase 1D	-0.373317	0.000647984
CCS	Copper chaperone for superoxide dismutase	-0.370972	0.000705101
CSMD1	CUB and sushi domain-containing protein 1	-0.370684	0.00071241
OLR1	Oxidized low-density lipoprotein receptor 1	-0.370555	0.000715723
NAB2	NGFI-A-binding protein 2	-0.369994	0.000730234
ARL14	ADP-ribosylation factor-like protein 14	-0.369095	0.000754084
NRBP1	Nuclear receptor-binding protein	-0.368346	0.000774457
KLRC4	NKG2-F type II integral membrane protein	-0.366517	0.000826374
PIN1	Peptidyl-prolyl cis-trans isomerase NIMA-interacting 1	-0.366225	0.00083495
NHP2L1	NHP2-like protein 1	-0.366216	0.000835231
RAC2	Ras-related C3 botulinum toxin substrate 2	-0.363149	0.00093036
AMIGO2	Amphoterin-induced protein 2	-0.362711	0.000944728
LYZ	Lysozyme C	0.36173	0.0009776
CDK2AP1	Cyclin-dependent kinase 2-associated protein 1	-0.361488	0.000985897
GLIPR1	Glioma pathogenesis-related protein 1	0.360032	0.00103703
SRP19	Signal recognition particle 19 kDa protein	-0.359296	0.00106378
GAL3ST2	Galactose-3-O-sulfotransferase 2	-0.358495	0.00109362
FAM19A1	Protein FAM19A1	-0.357248	0.00114156
LILRB3	Leukocyte immunoglobulin-like receptor subfamily B member 3	0.356473	0.00117232
RPS19	40S ribosomal protein S19	-0.354941	0.00123531
BATF3	Basic leucine zipper transcriptional factor ATF-like 3	-0.354841	0.00123951
CSN2	Beta-casein	-0.354597	0.00124987
FOXRED1	FAD-dependent oxidoreductase domain-containing protein 1	-0.353531	0.001296
CDH8	Cadherin-8	-0.353376	0.00130283
LRRC4B	Leucine-rich repeat-containing protein 4B	-0.35225	0.00135342
HAPLN1	Hyaluronan and proteoglycan link protein 1	0.349279	0.00149564
NNAT	Neuronatin	-0.349177	0.00150077
DCAF5	DDB1- and CUL4-associated factor 5	-0.348993	0.00151003
CYTL1	Cytokine-like protein 1	-0.348801	0.00151973
PCDHGB1	Protocadherin gamma-B1	-0.34866	0.00152694
IRF1	Interferon regulatory factor 1	-0.345914	0.00167291
CST3	Cystatin-C	0.344445	0.00175609
SNX7	Sorting nexin-7	-0.342669	0.00186157
SPOCK3	Testican-3	0.342381	0.00187922
COL6A3	Collagen alpha-3(VI) chain	-0.340637	0.00198929
FGG	Fibrinogen gamma chain	0.33899	0.00209852
PQBP1	Polyglutamine-binding protein 1	-0.33733	0.00221408
ZAP70	Tyrosine-protein kinase ZAP-70	-0.335704	0.00233273
SLMAP	Sarcolemmal membrane-associated protein	-0.334878	0.00239514
PET117	Protein PET117 homolog, mitochondrial	-0.334565	0.00241919
SMAD3	Mothers against decapentaplegic homolog 3	-0.334525	0.0024223
RAB14	Ras-related protein Rab-14	0.333756	0.00248238
VSIG1	V-set and immunoglobulin domain-containing protein 1	-0.333301	0.00251858
EIF4H	Eukaryotic translation initiation factor 4H	-0.331055	0.00270417
ACAP2	Arf-GAP with coiled-coil, ANK repeat and PH domain-containing protein 2	-0.33017	0.00278053
EGFR	Epidermal growth factor receptor variant III	-0.329787	0.00281419
C1orf226	Uncharacterized protein C1orf226	0.3294	0.00284859
ATP5B	ATP synthase subunit beta, mitochondrial	-0.329243	0.00286264
PPP1R8	Nuclear inhibitor of protein phosphatase 1	-0.329196	0.00286687
RBBP6	E3 ubiquitin-protein ligase RBBP6	-0.327219	0.00304958
NCF4	Neutrophil cytosol factor 4	-0.326082	0.00315933
PDYN	Dynorphin A (1-17)	-0.326044	0.00316304
C3	Complement C3b, inactivated	0.324819	0.00328531
DERL1	Derlin-1	-0.32264	0.0035133
TXLNA	Alpha-taxilin	-0.320189	0.00378647
SOX2	Transcription factor SOX-2	-0.320056	0.00380184
ITPKA	Inositol-trisphosphate 3-kinase A	-0.319873	0.00382301
RBM23	Probable RNA-binding protein 23	-0.318878	0.00394022
ABHD10	Mycophenolic acid acyl-glucuronide esterase, mitochondrial	0.318578	0.00397622
LMAN2	Vesicular integral-membrane protein VIP36	-0.31769	0.00408436
PCK1	Phosphoenolpyruvate carboxykinase, cytosolic [GTP]	-0.316389	0.00424754
HTN1	Histatin-1	0.315821	0.00432053
HSPA1B	Heat shock 70 kDa protein 1B	-0.315585	0.00435119
FER	Tyrosine-protein kinase Fer	-0.31545	0.00436885
INTS3	Integrator complex subunit 3	-0.314404	0.00450762
LTB4R	Leukotriene B4 receptor 1	0.313992	0.00456338
VPS25	Vacuolar protein-sorting-associated protein 25	0.313661	0.00460867
EIF3J	Eukaryotic translation initiation factor 3 subunit J	-0.313437	0.00463942
CEBPA	CCAAT/enhancer-binding protein alpha	-0.313241	0.00466662
CD160	CD160 antigen	-0.313205	0.00467155
GPX1	Glutathione peroxidase 1	0.312936	0.00470901
CTGF	Connective tissue growth factor	0.312843	0.00472204
HNF1A	Hepatocyte nuclear factor 1-alpha	0.312791	0.00472945
CDK8	Cyclin-dependent kinase 8:Cyclin-C complex	-0.312003	0.00484121
MRRF	Ribosome-recycling factor, mitochondrial	-0.311192	0.00495868
KPNA4	Importin subunit alpha-3	0.31049	0.00506238
GALE	UDP-glucose 4-epimerase	-0.309778	0.00516955
HAVCR2	Hepatitis A virus cellular receptor 2	0.309422	0.00522397
MSN	Moesin	-0.309041	0.00528274
UBXN2B	UBX domain-containing protein 2B	-0.308849	0.00531256
TRADD	Tumor necrosis factor receptor type 1-associated DEATH domain protein	-0.307649	0.00550228
AHCYL1	Adenosylhomocysteinase 2	-0.307615	0.00550771
PES1	Pescadillo homolog	-0.307551	0.005518
CD4	T-cell surface glycoprotein CD4	0.306522	0.0056859
CPLX1	Complexin-1	-0.306434	0.00570039
SNX1	Sorting nexin-1	-0.305735	0.00581721
CFLAR	CASP8 and FADD-like apoptosis regulator	-0.305715	0.00582062
MAPK8	Mitogen-activated protein kinase 8	-0.303415	0.00622044
C3	C3a anaphylatoxin des Arginine	0.302948	0.00630445
FGA	D-dimer	0.302047	0.00646958
CREG1	Protein CREG1	0.301875	0.00650147
PDZD7	PDZ domain-containing protein 7	-0.301848	0.00650643
ZG16	Zymogen granule membrane protein 16	-0.30145	0.00658105
RPRD1B	Regulation of nuclear pre-mRNA domain-containing protein 1B	-0.300746	0.00671464
KNG1	Kininogen, HMW, Two Chain	0.300516	0.00675865
INSL6	Insulin-like peptide INSL6	-0.298734	0.00710961
IK	Protein Red	-0.298688	0.00711896
PLA2G10	Group 10 secretory phospholipase A2	0.295697	0.00774465
CEBPG	CCAAT/enhancer-binding protein gamma	-0.295462	0.00779593
MTX2	Metaxin-2	0.295002	0.00789677
PLXNA1	Plexin-A1	0.29327	0.00828747
UBE2C	Ubiquitin-conjugating enzyme E2 C	-0.291663	0.00866516
HDGF	Hepatoma-derived growth factor	-0.290052	0.00905846
FGA	Fibrinogen	0.289816	0.0091176
KRT20	Keratin, type I cytoskeletal 20	-0.288867	0.00935804
HSPA5	78 kDa glucose-regulated protein	-0.288753	0.00938714
BRPF1	Peregrin	-0.288728	0.00939353
EPB41L1	Band 4.1-like protein 1	-0.288625	0.00942021
CA11	Carbonic anhydrase-related protein 11	-0.288572	0.00943379
PPIG	Peptidyl-prolyl cis-trans isomerase G	-0.288293	0.00950608
AKT2	RAC-beta serine/threonine-protein kinase	-0.288184	0.00953446
FGL1	Fibrinogen-like protein 1	0.288123	0.00955026
CSNK2A2	Casein kinase II subunit alpha'	0.286538	0.00997168
CFL2	Cofilin-2	-0.285822	0.0101672
UBC	PolyUbiquitin K63-linked	0.285536	0.0102462
HBQ1	Hemoglobin subunit theta-1	-0.285479	0.010262
ATF6B	Cyclic AMP-dependent transcription factor ATF-6 beta	-0.284415	0.0105612
SDSL	Serine dehydratase-like	-0.284388	0.0105689
ANXA4	Annexin A4	0.284164	0.010633
RALB	Ras-related protein Ral-B	-0.283548	0.0108106
WNT10A	Protein Wnt-10a	-0.282969	0.0109802
ANXA1	Annexin A1	0.282087	0.0112429
TCP1	T-complex protein 1 subunit alpha	-0.281437	0.0114396
HNRNPM	Heterogeneous nuclear ribonucleoprotein M	-0.281063	0.0115543
PEBP1	Phosphatidylethanolamine-binding protein 1	0.280962	0.0115855
DLL1	Delta-like protein 1	0.280918	0.0115991
LRRC59	Leucine-rich repeat-containing protein 59	-0.280389	0.0117635
C3	Complement C3	0.279576	0.0120203
PPME1	Protein phosphatase methylesterase 1	-0.279549	0.0120291
PTP4A3	Protein tyrosine phosphatase type IVA 3	-0.278567	0.0123459
PLEKHA4	Pleckstrin homology domain-containing family A member 4	-0.277883	0.0125708
PRL	Prolactin	0.277692	0.0126341
FLT1	Vascular endothelial growth factor receptor 1	0.277589	0.0126685
PAPOLG	Poly(A) polymerase gamma	-0.277557	0.0126792
C1S	Complement C1s subcomponent	0.276928	0.0128907
HMG20A	High mobility group protein 20A	-0.276607	0.0129998
CRADD	Death domain-containing protein CRADD	-0.276513	0.0130318
BLVRB	Flavin reductase (NADPH)	-0.276109	0.0131706
FCAMR	High affinity immunoglobulin alpha and immunoglobulin mu Fc receptor	-0.276016	0.0132028
CXCL14	C-X-C motif chemokine 14	-0.275924	0.0132347
RPS6KA1	Ribosomal protein S6 kinase alpha-1	-0.274642	0.0136855
DSTN	Destrin	0.274611	0.0136964
HDGF	Hepatoma-derived growth factor	-0.274498	0.0137366
UBE2D1	Ubiquitin-conjugating enzyme E2 D1	0.274214	0.0138388
PRIM1	DNA primase small subunit	-0.273286	0.0141765
SPG20	Spartin	-0.273237	0.0141945
GSTM3	Glutathione S-transferase Mu 3	0.273024	0.0142731
LPCAT2	Lysophosphatidylcholine acyltransferase 2	0.272201	0.0145805
LBP	Lipopolysaccharide-binding protein	0.272081	0.0146257
EBAG9	Receptor-binding cancer antigen expressed on SiSo cells	0.271988	0.0146611
CACYBP	Calcyclin-binding protein	-0.271906	0.0146919
OAF	Out at first protein homolog	-0.271122	0.0149921
TRDMT1	tRNA (cytosine(38)-C(5))-methyltransferase	0.271095	0.0150022
NEGR1	Neuronal growth regulator 1	0.270873	0.0150884
NEFL	Neurofilament light polypeptide	-0.269929	0.0154587
NNMT	Nicotinamide N-methyltransferase	-0.269381	0.0156773
EIF4G2	Eukaryotic translation initiation factor 4 gamma 2	-0.269277	0.0157188
PSME1	Proteasome activator complex subunit 1	0.269243	0.0157325
SSU72	RNA polymerase II subunit A C-terminal domain phosphatase SSU72	-0.268981	0.0158383
GLB1	Beta-galactosidase	-0.268624	0.0159834
NCF2	Neutrophil cytosol factor 2	0.268613	0.0159881
TMEM87B	Transmembrane protein 87B	-0.268524	0.0160243
SNRPB2	U2 small nuclear ribonucleoprotein B''	-0.268158	0.0161746
TRAPPC4	Trafficking protein particle complex subunit 4	-0.26737	0.0165023
RPS6KA6	Ribosomal protein S6 kinase alpha-6	-0.26697	0.0166705
NAP1L4	nucleosome assembly protein 1-like 4	-0.26678	0.016751
PCBD2	Pterin-4-alpha-carbinolamine dehydratase 2	-0.266674	0.0167962
DCI	Enoyl-CoA delta isomerase 1, mitochondrial	0.266613	0.0168222
CLPP	ATP-dependent Clp protease proteolytic subunit, mitochondrial	-0.2662	0.0169992
HMGCS2	Hydroxymethylglutaryl-CoA synthase, mitochondrial	0.266091	0.0170458
PACSIN1	Protein kinase C and casein kinase substrate in neurons protein 1	-0.266049	0.0170642
CLK2	Dual specificity protein kinase CLK2	-0.265444	0.0173269
PMM1	Phosphomannomutase 1	-0.264853	0.017587
STK24	Serine/threonine-protein kinase 24	-0.264833	0.0175959
CSNK2A1	Casein kinase II subunit alpha	0.264771	0.0176232
TXNDC15	Thioredoxin domain-containing protein 15	-0.264502	0.0177432
ISCU	Iron-sulfur cluster assembly enzyme ISCU, mitochondrial	0.264425	0.0177773
ARL2BP	ADP-ribosylation factor-like protein 2-binding protein	-0.264339	0.0178161
LRP1B	Low-density lipoprotein receptor-related protein 1B	-0.264335	0.017818
HDLBP	Vigilin	-0.26383	0.0180454
SCO1	Protein SCO1 homolog, mitochondrial	-0.263707	0.018101
MRPL21	39S ribosomal protein L21, mitochondrial	0.263274	0.0182987
PROS1	Vitamin K-dependent protein S	0.263222	0.0183224
GSTP1	Glutathione S-transferase P	0.263194	0.0183349
THSD7A	Thrombospondin type-1 domain-containing protein 7A	-0.262801	0.0185161
DHPS	Deoxyhypusine synthase	-0.262414	0.0186962
SLC3A2	4F2 cell-surface antigen heavy chain	-0.262409	0.0186985
UCN3	Urocortin-3	0.262085	0.0188506
PRKCZ	Protein kinase C zeta type	-0.261587	0.0190858
SRA1	Steroid receptor RNA activator 1	-0.261384	0.0191824
ELL2	RNA polymerase II elongation factor ELL2	0.261241	0.0192506
SPOP	Speckle-type POZ protein	-0.260563	0.0195774
TPD52L1	Tumor protein D53	-0.26051	0.0196034
CA6	Carbonic anhydrase 6	-0.260375	0.0196689
QPRT	Nicotinate-nucleotide pyrophosphorylase [carboxylating]	0.259593	0.0200536
PHF3	PHD finger protein 3	-0.259279	0.0202095
PLA2G2A	Phospholipase A2, membrane associated	0.259126	0.0202861
SRL	Sarcalumenin	-0.259099	0.0202997
APCS	Serum amyloid P-component	0.258885	0.0204071
TPP1	Tripeptidyl-peptidase 1	0.25887	0.0204149
LIMA1	LIM domain and actin-binding protein 1	-0.257945	0.0208849
SLC5A8	Sodium-coupled monocarboxylate transporter 1	-0.257301	0.0212177
SHBG	Sex hormone-binding globulin	-0.257	0.0213747
PXDN	Peroxidasin homolog	0.256972	0.0213892
NXPH1	Neurexophilin-1	-0.255894	0.0219603
SORD	Sorbitol dehydrogenase	-0.255823	0.0219984
POLD4	DNA polymerase delta subunit 4	-0.255135	0.0223701
EPB41	Protein 4.1	-0.254882	0.0225083
RNGTT	mRNA-capping enzyme	-0.254811	0.0225473
S100A10	Protein S100-A10	-0.254415	0.0227649
CSNK2A1	Casein kinase II subunit alpha	0.254268	0.0228465
PTP4A2	Protein tyrosine phosphatase type IVA 2	-0.253833	0.0230886
PMVK	Phosphomevalonate kinase	-0.253393	0.0233358
ARHGEF25	Rho guanine nucleotide exchange factor 25	-0.253148	0.0234742
CDC37	Hsp90 co-chaperone Cdc37	-0.252663	0.0237506
ADAM22	Disintegrin and metalloproteinase domain-containing protein 22	0.252171	0.0240336
LIN7C	Protein lin-7 homolog C	-0.252008	0.0241281
ARHGAP1	Rho GTPase-activating protein 1	0.250692	0.0249026
DHX9	ATP-dependent RNA helicase A	-0.250524	0.0250026
ARHGDIA	Rho GDP-dissociation inhibitor 1	-0.250417	0.0250665
RCAN1	Calcipressin-1	-0.249888	0.0253857
RAB21	Ras-related protein Rab-21	-0.249504	0.0256193
COL6A1	Collagen alpha-1(VI) chain	-0.249498	0.0256227
GRPEL1	GrpE protein homolog 1, mitochondrial	-0.249119	0.0258553
GPX7	Glutathione peroxidase 7	0.249	0.0259287
COL4A3BP	Collagen type IV alpha-3-binding protein	-0.248745	0.0260865
CHCHD10	Coiled-coil-helix-coiled-coil-helix domain-containing protein 10, mitochondrial	0.248524	0.0262236
TENM2	Teneurin-2	-0.24839	0.0263075
G3BP1	Ras GTPase-activating protein-binding protein 1	-0.248059	0.0265146
CSRP3	Cysteine and glycine-rich protein 3	-0.248047	0.0265222
F11	Coagulation Factor XI	0.247496	0.0268711
CST8	Cystatin-8	0.246733	0.0273595
TXNDC11	Thioredoxin domain-containing protein 11	-0.246387	0.0275841
SORBS3	Vinexin b	-0.245229	0.0283457
IGBP1	Immunoglobulin-binding protein 1	-0.244923	0.0285497
CMA1	Chymase	0.244898	0.0285664
VAMP1	Vesicle-associated membrane protein 1	-0.243932	0.0292196
EDN2	Endothelin-2	0.243136	0.0297671
UBE2E1	Ubiquitin-conjugating enzyme E2 E1	-0.243105	0.0297889
PTGFRN	Prostaglandin F2 receptor negative regulator	0.242843	0.0299713
USO1	General vesicular transport factor p115	-0.242199	0.0304235
SHMT1	Serine hydroxymethyltransferase, cytosolic	-0.241744	0.0307459
MMRN2	Multimerin-2	-0.241706	0.0307733
PLA1A	Phospholipase A1 member A	-0.241643	0.0308177
SIRPB2	Signal-regulatory protein beta-2	-0.241572	0.0308687
DYNLT1	Dynein light chain Tctex-type 1	-0.2414	0.0309918
SCGB1D2	Secretoglobin family 1D member 2	0.241214	0.0311252
LRFN2	Leucine-rich repeat and fibronectin type-III domain-containing protein 2	-0.241144	0.0311756
SIRT2	NAD-dependent protein deacetylase sirtuin-2	0.241052	0.0312422
LDHA	L-lactate dehydrogenase A chain	-0.240934	0.0313276
MAPK14	Mitogen-activated protein kinase 14	-0.240659	0.0315269
PBRM1	Protein polybromo-1	-0.240473	0.0316632
SMAD2	Mothers against decapentaplegic homolog 2	-0.24007	0.0319582
KIR3DL3	Killer cell immunoglobulin-like receptor 3DL3	-0.239904	0.0320807
SAR1A	GTP-binding protein SAR1a	-0.239642	0.0322747
GPC3	Glypican-3	-0.239615	0.032295
NCALD	Neurocalcin-delta	0.239471	0.0324016
PLD3	Phospholipase D3	0.239459	0.0324111
BPIFA1	BPI fold-containing family A member 1	-0.23936	0.0324849
FUT2	Galactoside 2-alpha-L-fucosyltransferase 2	0.239293	0.0325348
OBP2A	Odorant-binding protein 2a	0.238806	0.0329006
PDE4A	cAMP-specific 3',5'-cyclic phosphodiesterase 4A	-0.238631	0.0330326
MGAT4B	Alpha-1,3-mannosyl-glycoprotein 4-beta-N-acetylglucosaminyltransferase B	-0.238322	0.0332669
MAGEA4	Melanoma-associated antigen 4	-0.238165	0.0333866
FERMT3	Fermitin family homolog 3	-0.23796	0.0335438
LDLRAD4	Low-density lipoprotein receptor class A domain-containing protein 4	-0.23792	0.033574
AGGF1	Angiogenic factor with G patch and FHA domains 1	-0.237186	0.0341413
SYNE2	Nesprin-2	-0.236972	0.0343082
SLC30A3	Zinc transporter 3	0.236939	0.0343338
AK2	Adenylate kinase 2, mitochondrial	0.236858	0.0343973
RPRD1A	Regulation of nuclear pre-mRNA domain-containing protein 1A	-0.23653	0.0346552
RNPEP	Aminopeptidase B	0.23643	0.0347341
TSTA3	GDP-L-fucose synthase	-0.236321	0.03482
CD163	Scavenger receptor cysteine-rich type 1 protein M130	0.234407	0.0363617
STAT6	Signal transducer and activator of transcription 6	-0.234381	0.036383
DBI	Acyl-CoA-binding protein	0.234083	0.0366283
BRD2	Bromodomain-containing protein 2	-0.233613	0.0370177
SELM	Selenoprotein M	0.233395	0.0372004
KLK11	Kallikrein-11	0.232967	0.037559
C12orf10	UPF0160 protein MYG1, mitochondrial	0.232755	0.0377384
HSPA1A	Heat shock 70 kDa protein 1A	-0.232652	0.0378258
RGS7	Regulator of G-protein signaling 7	-0.232573	0.037892
CSTL1	Cystatin-like 1	-0.232565	0.0378996
MRPL14	39S ribosomal protein L14, mitochondrial	0.232419	0.0380234
NAP1L1	Nucleosome assembly protein 1-like 1	-0.232275	0.038146
IL6	Interleukin-6	0.231886	0.0384794
TBL2	Transducin beta-like protein 2	-0.231433	0.038871
NMRAL1	NmrA-like family domain-containing protein 1	0.231385	0.0389123
PGAM2	Phosphoglycerate mutase 2	-0.230719	0.039494
PDE2A	cGMP-dependent 3',5'-cyclic phosphodiesterase	-0.230602	0.0395965
C1orf210	Type III endosome membrane protein TEMP	-0.230015	0.0401163
HEXIM1	Protein HEXIM1	-0.229978	0.0401496
ATP5J	ATP synthase-coupling factor 6, mitochondrial	0.229948	0.0401765
TNFSF14	Tumor necrosis factor ligand superfamily member 14	0.229618	0.0404715
RCN1	Reticulocalbin-1	-0.229529	0.0405514
CLGN	Calmegin	-0.229439	0.0406317
UBE2G1	Ubiquitin-conjugating enzyme E2 G1	0.229403	0.0406647
ARHGAP5	Rho GTPase-activating protein 5	-0.229372	0.0406922
ILK	Integrin-linked protein kinase	-0.229169	0.0408755
VSIG2	V-set and immunoglobulin domain-containing protein 2	0.228947	0.0410767
DKKL1	Dickkopf-like protein 1	-0.228909	0.0411115
ASB9	Ankyrin repeat and SOCS box protein 9	0.228878	0.0411397
LANCL2	LanC-like protein 2	0.228765	0.0412424
CCPG1	Cell cycle progression protein 1	-0.228434	0.0415446
TOX3	TOX high mobility group box family member 3	-0.228362	0.041611
SLC6A14	Sodium- and chloride-dependent neutral and basic amino acid transporter B(0+)	-0.227795	0.0421339
CSDE1	Cold shock domain-containing protein E1	-0.227447	0.0424573
CLEC7A	C-type lectin domain family 7 member A	0.227374	0.0425261
TMPO	Lamina-associated polypeptide 2, isoforms beta/gamma	-0.227068	0.0428125
BAG4	BAG family molecular chaperone regulator 4	0.226627	0.043229
WNT3A	Protein Wnt-3a	-0.226503	0.0433459
SPTLC1	Serine palmitoyltransferase 1	0.226467	0.0433801
NEK7	Serine/threonine-protein kinase Nek7	-0.225987	0.0438386
S100A16	Protein S100-A16	-0.225935	0.0438877
RBP7	Retinoid-binding protein 7	0.225715	0.0440999
IL20	Interleukin-20	0.22544	0.0443652
H2AFZ	Histone H2A.z	-0.225076	0.0447182
MSLN	Mesothelin	-0.225069	0.0447251
CUL3	Cullin-3	-0.224909	0.0448819
PPIL1	Peptidyl-prolyl cis-trans isomerase-like 1	-0.224671	0.0451143
DCTD	Deoxycytidylate deaminase	0.224157	0.045621
GLA	Alpha-galactosidase A	0.223739	0.0460368
DDX19B	ATP-dependent RNA helicase DDX19B	-0.223664	0.0461119
RBM17	Splicing factor 45	-0.223488	0.046288
ACOT8	Acyl-coenzyme A thioesterase 8	-0.223285	0.0464914
PTK6	Protein-tyrosine kinase 6	-0.222143	0.0476523
DTYMK	Thymidylate kinase	-0.221893	0.0479098
OXSM	3-oxoacyl-[acyl-carrier-protein] synthase, mitochondrial	-0.221651	0.0481601
MED1	Mediator of RNA polymerase II transcription subunit 1	0.221648	0.0481622
USP25	Ubiquitin carboxyl-terminal hydrolase 25	-0.221556	0.0482576
GRHPR	Glyoxylate reductase/hydroxypyruvate reductase	0.221386	0.0484342
C1QL2	Complement C1q-like protein 2	-0.221007	0.0488303
RPLP2	60S acidic ribosomal protein P2	0.221001	0.0488364
OGN	Mimecan	-0.220727	0.0491247
TP53I3	Quinone oxidoreductase PIG3	-0.219987	0.0499083

## Sheet: Table S4
Table S4 - Results of linear modeling of interactions between IGF-1 and plasma proteins/fecal biomarkers on LAZ.
The b coefficient and standard error describe the effects of one standard deviation change of the interacting protein on the relationship between IGF-1 and LAZ. Both IGF-1 and the interacting protein were included in the model as main effects. Proteins with an unadjusted p<0.05 interaction coefficient are listed.
EntrezGeneSymbol	Description	b Coefficient for Interaction	Standard Error	p-value
POMK	Protein O-mannose kinase	0.271339	0.0748272	0.000518029
LYVE1	Lymphatic vessel endothelial hyaluronic acid receptor 1	0.288053	0.0881085	0.00162105
ROBO1	Roundabout homolog 1	0.314376	0.101231	0.00266933
PHEX	Phosphate-regulating neutral endopeptidase	0.253628	0.0842297	0.00353197
FEV	Protein FEV	-0.251763	0.0863944	0.00468314
TNFRSF11B	Osteoprotegrin/Tumor necrosis factor receptor superfamily member 11B	0.217558	0.0754099	0.00509079
TREML1	Trem-like transcript 1 protein	-0.24766	0.086085	0.00520966
ROR1	Inactive tyrosine-protein kinase transmembrane receptor ROR1	0.277912	0.0968544	0.00532288
STK17B	Serine/threonine-protein kinase 17B	0.309992	0.108591	0.00555028
INHBA	Inhibin beta A chain	0.191854	0.0678239	0.00597332
WISP1	WNT1-inducible-signaling pathway protein 1	-0.217419	0.077078	0.00610859
CPB1	Carboxypeptidase B	0.222326	0.0789018	0.00616064
FLRT2	Leucine-rich repeat transmembrane protein FLRT2	0.269428	0.0958	0.00625427
PCSK9	Proprotein convertase subtilisin/kexin type 9	0.21155	0.0755655	0.00648379
ACTN2	Alpha-actinin-2	0.235382	0.0843752	0.00666506
INHBA	Activin A	0.190925	0.0694936	0.00749839
MFAP2	Microfibrillar-associated protein 2	0.252133	0.092247	0.00779729
HTATIP2	Oxidoreductase HTATIP2	0.49403	0.181588	0.00807321
SHANK3	SH3 and multiple ankyrin repeat domains protein 3	-0.286978	0.105808	0.0082606
ACE	Angiotensin-converting enzyme	0.213736	0.0792591	0.00862104
TNFSF13B	Tumor necrosis factor ligand superfamily member 13B	0.232379	0.0866608	0.00898642
ATF6B	Cyclic AMP-dependent transcription factor ATF-6 beta	0.283202	0.10576	0.00907735
ZNF41	Zinc finger protein 41	-0.295636	0.111747	0.00990584
KLK13	Kallikrein-13	0.20348	0.0769873	0.00997425
CNDP1	Beta-Ala-His dipeptidase	0.248456	0.0942008	0.0101237
RHOA	Transforming protein RhoA	-0.223795	0.0855919	0.0107651
ITLN1	Intelectin-1	0.237756	0.0912315	0.0110158
ERP29	Endoplasmic reticulum resident protein 29	-0.211649	0.0813208	0.0111175
KERA	Keratocan	0.257606	0.0993148	0.011382
SLITRK5	SLIT and NTRK-like protein 5	0.250988	0.0968991	0.0114927
TFF2	Trefoil factor 2	0.220433	0.085421	0.0117918
FOXJ2	Forkhead box protein J2	0.325487	0.126462	0.0120053
METAP1	Methionine aminopeptidase 1	-0.224632	0.0873059	0.0120328
GMEB2	Glucocorticoid modulatory element-binding protein 2	-0.200293	0.0778692	0.012057
ITGB5	Integrin beta-5	0.187442	0.0731226	0.0123404
FOLH1	Glutamate carboxypeptidase 2	0.212374	0.082946	0.0124389
ARF1	ADP-ribosylation factor 1	-0.223239	0.0874112	0.0126542
IL11RA	Interleukin-11 receptor subunit alpha	0.235439	0.0923587	0.0128128
CD58	Lymphocyte function-associated antigen 3	0.311829	0.123369	0.0135602
SCGB3A1	Secretoglobin family 3A member 1	0.208696	0.0827297	0.0137388
CRELD1	Cysteine-rich with EGF-like domain protein 1	0.20619	0.0817443	0.0137474
EFNB2	Ephrin-B2	0.221015	0.0882398	0.0143972
MYL5	Myosin light chain 5	-0.235327	0.0943424	0.0147887
ASGR1	Asialoglycoprotein receptor 1	0.207273	0.0832035	0.0149137
PTTG1	Securin	0.181249	0.0727693	0.0149299
DUSP15	Dual specificity protein phosphatase 15	-0.154221	0.0620709	0.0151695
PPP1R1A	Protein phosphatase 1 regulatory subunit 1A	0.217081	0.0874211	0.0152262
NMT2	Glycylpeptide N-tetradecanoyltransferase 2	-0.23602	0.0952451	0.01543
PLAU	Urokinase-type plasminogen activator	0.195128	0.0789671	0.0157132
PRSS27	Serine protease 27	0.166697	0.0674949	0.0157627
LILRB1	Leukocyte immunoglobulin-like receptor subfamily B member 1	0.212197	0.0860701	0.015942
EIF3G	Eukaryotic translation initiation factor 3 subunit G	-0.234619	0.0951927	0.0159719
FLNA	Filamin-A	-0.192711	0.0782004	0.0159863
DDX46	Probable ATP-dependent RNA helicase DDX46	0.273014	0.110863	0.0160559
IL27RA	Interleukin-27 receptor subunit alpha	0.218875	0.0891121	0.0163255
ALDH1A1	Retinal dehydrogenase 1	0.205446	0.0841011	0.016894
PDPK1	3-phosphoinositide-dependent protein kinase 1	-0.216095	0.0886058	0.0170683
FDX1L	Adrenodoxin-like protein, mitochondrial	-0.206361	0.0849292	0.0174677
TAGLN2	Transgelin-2	-0.205299	0.0846427	0.0176613
ARPC1B	Actin-related protein 2/3 complex subunit 1B	-0.199681	0.0823367	0.0176752
CPA4	Carboxypeptidase A4	-0.172244	0.0710288	0.0176831
PDE4A	cAMP-specific 3',5'-cyclic phosphodiesterase 4A	-0.383718	0.160371	0.0191953
DCTD	Deoxycytidylate deaminase	-0.216772	0.0910554	0.0197873
CES1	Liver carboxylesterase 1	0.201438	0.0846619	0.0198545
NA	NA	-0.171454	0.072229	0.0201348
DSG1	Desmoglein-1	0.206539	0.0872303	0.0204415
YES1	Tyrosine-protein kinase Yes	0.424063	0.179126	0.0204587
BOC	Brother of CDO	0.243227	0.10306	0.0208396
FERMT3	Fermitin family homolog 3	-0.191008	0.0810378	0.0209981
GAD1	Glutamate decarboxylase 1	-0.258843	0.109922	0.0211165
GDF11	Growth/differentiation factor 11	-0.19999	0.0850204	0.0212504
IGFBP7	Insulin-like growth factor-binding protein 7	0.210935	0.0898463	0.0214918
PSD2	PH and SEC7 domain-containing protein 2	0.240446	0.102417	0.0214928
CAMP	Cathelicidin antimicrobial peptide	0.189116	0.0805632	0.0215086
COX6A2	Cytochrome c oxidase subunit 6A2, mitochondrial	-0.192026	0.0818411	0.0215674
FAM171A1	Protein FAM171A1	0.348064	0.148427	0.0216381
FADD	FAS-associated death domain protein	-0.298631	0.127676	0.021967
FMOD	fibromodulin	0.218691	0.0936808	0.0222167
PXDN	Peroxidasin homolog	0.187838	0.0804853	0.0222502
OSMR	Oncostatin-M-specific receptor subunit beta	0.262579	0.112607	0.0223616
PLXND1	Plexin-D1	0.188039	0.0807301	0.0225061
IL37	Interleukin-37	0.23157	0.0994429	0.0225372
PSAT1	Phosphoserine aminotransferase	0.204346	0.0878622	0.0227009
C18orf32	UPF0729 protein C18orf32	-0.25575	0.110076	0.0228347
GABBR1	Gamma-aminobutyric acid type B receptor subunit 1	-0.242173	0.104368	0.0230062
CAB39	Calcium-binding protein 39	-0.20647	0.0895694	0.0238893
FABP6	Gastrotropin	-0.259592	0.112637	0.0239163
CTSE	Cathepsin E	0.25588	0.111033	0.0239243
CD14	Monocyte differentiation antigen CD14, soluble	0.22037	0.0957345	0.0240821
MYL12B	Myosin regulatory light chain 12B	-0.189076	0.0826206	0.0248894
CLEC4C	C-type lectin domain family 4 member C	0.156705	0.0684973	0.0249336
FAIM	Fas apoptotic inhibitory molecule 1	-0.307861	0.134813	0.025188
FTCD	Formimidoyltransferase-cyclodeaminase	0.19842	0.0868963	0.0252015
CCS	Copper chaperone for superoxide dismutase	0.277069	0.121408	0.0252807
ECEL1	Endothelin-converting enzyme-like 1	-0.234141	0.102826	0.0255968
PNLIP	Pancreatic triacylglycerol lipase	0.330276	0.145254	0.0258028
B3GALT6	Beta-1,3-galactosyltransferase 6	0.243459	0.107156	0.0259149
GGA3	ADP-ribosylation factor-binding protein GGA3	-0.205752	0.0905871	0.0259584
PCDHB10	Protocadherin beta-10	-0.230901	0.10174	0.026073
PLXNB3	Plexin-B3	-0.316108	0.139653	0.0264571
STC1	Stanniocalcin-1	0.163039	0.0720869	0.0265749
DOC2B	Double C2-like domain-containing protein beta	0.255297	0.112886	0.0265852
RYK	Tyrosine-protein kinase RYK	-0.331705	0.146791	0.0267046
CD40LG	CD40 ligand	-0.249267	0.110339	0.0267438
MCTS1	Malignant T-cell-amplified sequence 1	0.188922	0.0837079	0.0268863
NAIF1	Nuclear apoptosis-inducing factor 1	-0.267596	0.118713	0.0270686
ZFAND5	AN1-type zinc finger protein 5	-0.190997	0.0847389	0.0270814
C11orf68	UPF0696 protein C11orf68	-0.203633	0.0904334	0.0272266
CLIC1	Chloride intracellular channel protein 1	-0.217759	0.0967576	0.0273052
MANF	Mesencephalic astrocyte-derived neurotrophic factor	-0.199974	0.0888666	0.0273242
FBP1	Fructose-1,6-bisphosphatase 1	0.203917	0.0907365	0.0275188
LRRC37A2	Leucine-rich repeat-containing protein 37A2	-0.196796	0.0876421	0.0276461
MAFG	Transcription factor MafG	-0.230526	0.102701	0.0277008
CD97	CD97 antigen	0.154	0.0686459	0.0277844
PIGR	Polymeric immunoglobulin receptor	0.207413	0.0924799	0.0278254
TMEM190	Transmembrane protein 190	0.223568	0.0998047	0.0280102
TNFRSF1A	Tumor necrosis factor receptor superfamily member 1A	0.188328	0.0841033	0.0280653
BGN	Biglycan	0.202851	0.090638	0.0281473
MATN2	Matrilin-2	0.208683	0.0935109	0.028586
LYSMD3	LysM and putative peptidoglycan-binding domain-containing protein 3	0.329604	0.14783	0.0287258
CDH6	Cadherin-6	0.215363	0.0968592	0.0291554
LRIG3	Leucine-rich repeats and immunoglobulin-like domains protein 3	0.191195	0.0860392	0.0292455
NTRK3	NT-3 growth factor receptor	0.198301	0.0893663	0.0294727
GPNMB	Transmembrane glycoprotein NMB	0.219997	0.0995241	0.0300797
ELAVL1	ELAV-like protein 1	0.228905	0.103645	0.0302193
PRSS2	Trypsin-2	0.194127	0.0887649	0.0318208
ACAA1	3-ketoacyl-CoA thiolase, peroxisomal	0.178161	0.081518	0.0319293
CRTAM	Cytotoxic and regulatory T-cell molecule	0.186249	0.0853202	0.0321277
IFNA5	Interferon alpha-5	0.35218	0.161363	0.0321592
CAMP	Antibacterial protein LL-37	0.177159	0.0812109	0.0322406
CTNNB1	Catenin beta-1	0.208571	0.0956378	0.032289
LTB4R	Leukotriene B4 receptor 1	-0.2045	0.0938494	0.032429
HAPLN4	Hyaluronan and proteoglycan link protein 4	-0.207776	0.0953582	0.0324386
CD37	Leukocyte antigen CD37	0.234979	0.108118	0.0328689
CLEC2A	C-type lectin domain family 2 member A	0.20492	0.0943845	0.0330433
VCL	Vinculin	-0.187756	0.0865905	0.0332637
IBSP	Bone sialoprotein 2	0.155723	0.0719307	0.0335339
CRABP1	Cellular retinoic acid-binding protein 1	0.156536	0.0724063	0.0337729
ADRBK1	beta-adrenergic receptor kinase 1	-0.177288	0.0820078	0.0337779
ATG4B	Cysteine protease ATG4B	-0.270648	0.125733	0.0345277
OTC	Ornithine carbamoyltransferase, mitochondrial	0.18086	0.0841833	0.0348664
GHRH	Somatoliberin	0.345664	0.161025	0.0350114
PVRL2	Nectin-2	0.240383	0.112019	0.0350724
SERPINB4	Serpin B4	0.14285	0.0666999	0.0354229
USP8	Ubiquitin carboxyl-terminal hydrolase 8	-0.18264	0.0853256	0.0355216
TALDO1	Transaldolase	-0.170544	0.0796998	0.0355773
LDLRAP1	Low density lipoprotein receptor adapter protein 1	-0.183588	0.0858652	0.0357231
KARS	Lysine--tRNA ligase	-0.178003	0.0833116	0.0358495
IL17B	Interleukin-17B	0.171355	0.080481	0.0364822
KIAA1161	Uncharacterized family 31 glucosidase KIAA1161	0.151198	0.0712425	0.0370697
MRPL14	39S ribosomal protein L14, mitochondrial	-0.268395	0.126616	0.0372911
TAGLN2	Transgelin-2	-0.193746	0.0914728	0.037438
PVRL4	Nectin-4	-0.189246	0.0893935	0.0375315
CDC42	Cell division control protein 42 homolog	-0.189828	0.0896891	0.0375744
GPR135	Probable G-protein coupled receptor 135	-0.202637	0.095812	0.0377128
GOLM1	Golgi membrane protein 1	0.176516	0.0834939	0.0377849
PGP	Glycerol-3-phosphate phosphatase	0.224786	0.106341	0.0378119
TNFRSF10A	Tumor necrosis factor receptor superfamily member 10A	0.171146	0.081016	0.0379281
GGA1	ADP-ribosylation factor-binding protein GGA1	-0.190479	0.0902054	0.0380058
DRG1	Developmentally-regulated GTP-binding protein 1	-0.160369	0.075974	0.0380754
ARFGAP2	ADP-ribosylation factor GTPase-activating protein 2	-0.197123	0.0934134	0.03813
FGFRL1	Fibroblast growth factor receptor-like 1	0.201224	0.0953664	0.0381484
PDIA6	Protein disulfide-isomerase A6	-0.173786	0.082382	0.0381924
C17orf89	Uncharacterized protein C17orf89	-0.195611	0.0927747	0.0382872
CCL5	C-C motif chemokine 5	-0.188096	0.0892834	0.0384415
IDO1	Indoleamine 2,3-dioxygenase 1	-0.161141	0.0764956	0.0384579
NTN1	Netrin-1	0.15226	0.0722813	0.0384623
NRG4	Neuregulin-4	-0.214384	0.1018	0.0385124
VTI1A	Vesicle transport through interaction with t-SNAREs homolog 1A	-0.230261	0.109399	0.0386161
MICALL2	MICAL-like protein 2	0.136354	0.0648317	0.038758
IGF1R	Insulin-like growth factor 1 receptor	0.168101	0.0800055	0.0389461
PDGFC	Platelet-derived growth factor C	0.161193	0.0768201	0.0392
INSR	Insulin receptor	0.152386	0.0730596	0.0403549
BDNF	Brain-derived neurotrophic factor	-0.255076	0.122375	0.0404861
LAIR2	Leukocyte-associated immunoglobulin-like receptor 2	-0.217349	0.104288	0.0405095
NTM	Neurotrimin	0.195773	0.0939673	0.0405762
MTAP	S-methyl-5'-thioadenosine phosphorylase	-0.208627	0.10015	0.0406019
EIF4A2	Eukaryotic initiation factor 4A-II	-0.208798	0.100405	0.0409393
CDH8	Cadherin-8	0.247303	0.119041	0.0411364
PLAUR	Urokinase plasminogen activator surface receptor	0.161387	0.0777224	0.0412332
AP2A2	AP-2 complex subunit alpha-2	-0.195122	0.0939826	0.0412618
TREM2	Triggering receptor expressed on myeloid cells 2	0.194505	0.0937267	0.0413485
CRHBP	Corticotropin-releasing factor-binding protein	0.196642	0.0947705	0.041378
EFNB3	Ephrin-B3	0.15463	0.0747285	0.0419245
PLD3	Phospholipase D3	0.129355	0.0625583	0.0420674
EIF4G2	Eukaryotic translation initiation factor 4 gamma 2	-0.190167	0.0919755	0.0420836
DTX3L	E3 ubiquitin-protein ligase DTX3L	-0.18055	0.0874088	0.0422768
TNFRSF18	Tumor necrosis factor receptor superfamily member 18	-0.191558	0.0928451	0.0425087
TPPP2	Tubulin polymerization-promoting protein family member 2	0.168437	0.0817331	0.0427419
GP6	Platelet glycoprotein VI	-0.177512	0.0861594	0.0427956
EREG	Epiregulin	-0.196236	0.0953708	0.0430577
PPP1CC	Serine/threonine-protein phosphatase PP1-gamma catalytic subunit	-0.176929	0.0860427	0.0431877
TNFAIP8	Tumor necrosis factor alpha-induced protein 8	-0.163551	0.0796908	0.0435819
CLIC5	Chloride intracellular channel protein 5	0.207124	0.101027	0.0437961
APLP2	Amyloid-like protein 2	-0.229515	0.112136	0.0441399
SYT5	Synaptotagmin-5	-0.120073	0.0587823	0.0445526
CADM1	Cell adhesion molecule 1	0.192412	0.094209	0.0445806
SAR1A	GTP-binding protein SAR1a	-0.184652	0.0904263	0.0446199
STX8	Syntaxin-8	-0.180712	0.0885221	0.0446784
ARHGDIB	Rho GDP-dissociation inhibitor 2	-0.181186	0.088776	0.0447299
HTN3	Histatin-3	0.168123	0.0824208	0.0448448
THTPA	Thiamine-triphosphatase	0.219189	0.107498	0.0449273
GAS1	Growth arrest-specific protein 1	0.217138	0.106529	0.0449984
DERL1	Derlin-1	-0.17763	0.0872094	0.0451506
FJX1	Four-jointed box protein 1	0.184101	0.09058	0.0456003
NTN4	Netrin-4	0.167753	0.0826072	0.0457799
GNLY	Granulysin	-0.179804	0.0885601	0.0458249
MUC16	Mucin-16	0.191684	0.0945409	0.0461153
LYSMD4	LysM and putative peptidoglycan-binding domain-containing protein 4	-0.274393	0.13546	0.0463121
SERPINB5	Serpin B5	-0.164165	0.0812437	0.0468395
IGDCC3	Immunoglobulin superfamily DCC subclass member 3	0.211081	0.104557	0.0470332
KIAA1279	KIF1-binding protein	-0.175446	0.0869964	0.0472596
CPT1B	Carnitine O-palmitoyltransferase 1, muscle isoform	0.222199	0.110212	0.0473231
ENO1	Alpha-enolase	-0.172028	0.0853978	0.0475025
NT5E	5'-Nucleotidase	0.143811	0.0715184	0.0478908
KLK11	Kallikrein-11	0.179362	0.0892688	0.0480636
CIRBP	Cold-inducible RNA-binding protein	-0.17683	0.088121	0.0483422
PCBD1	Pterin-4-alpha-carbinolamine dehydratase	0.174434	0.0869306	0.0483507
KAZALD1	Kazal-type serine protease inhibitor domain-containing protein 1	0.183374	0.091397	0.0483771
COX4I2	Cytochrome c oxidase subunit 4 isoform 2, mitochondrial	0.147191	0.073364	0.0483809
ICAM5	Intercellular adhesion molecule 5	0.185207	0.0924218	0.0486414
ADAMTSL1	ADAMTS-like protein 1	0.168539	0.084118	0.0486767
TRAF1	TNF receptor-associated factor 1	0.202429	0.101057	0.0487313
ADH1C	Alcohol dehydrogenase 1C	0.170393	0.0853656	0.0495121
EIF4H	Eukaryotic translation initiation factor 4H	-0.164984	0.082758	0.0497877
FHL1	Four and a half LIM domains protein 1	0.1803	0.0904976	0.0499281

## Sheet: Table S5A
Table S5 – Analysis of the plasma proteomes of children living in Mirpur who had healthy growth or BEED children who were stunted or at risk for stunting and failed nutritional intervention.
Differential abundance analysis (limma). ‘logFC’ indicates the log2-fold-change of a given protein in the test group compared to the reference group.
(A) Proteins more abundant in the plasma of healthy children compared to plasma from BEED children prior to nutritional intervention.
EntrezGeneSymbol	EntrezGeneID	Description	logFC	t	p-value
GHR	2690	Growth hormone receptor	-0.446594	-4.90052	3.73028e-06
LEP	3952	Leptin	-0.678801	-3.98583	0.000128585
ATF6B	1388	Cyclic AMP-dependent transcription factor ATF-6 beta	-0.296687	-3.74715	0.00030062
FAIM	55179	Fas apoptotic inhibitory molecule 1	-0.282747	-3.34553	0.00116073
TK2	7084	Thymidine kinase 2, mitochondrial	-0.386308	-3.33581	0.00119779
BAGE3	85318	B melanoma antigen 3	-0.365411	-3.30924	0.00130482
FABP4	2167	Fatty acid-binding protein, adipocyte	-0.433024	-3.30803	0.00130994
IGFALS	3483	Insulin-like growth factor-binding protein complex acid labile subunit	-0.37227	-3.19224	0.00189181
ACPP	55	Prostatic acid phosphatase	-0.238644	-3.18958	0.00190765
GREM2	64388	Gremlin-2	-0.235965	-3.15506	0.00212474
FKBP1B	2281	Peptidyl-prolyl cis-trans isomerase FKBP1B	-0.244514	-3.11554	0.00240151
NAPB	63908	Beta-soluble NSF attachment protein	-0.165524	-3.10921	0.00244883
NPS	594857	Neuropeptide S	-0.344256	-3.09446	0.00256244
RET	5979	Proto-oncogene tyrosine-protein kinase receptor Ret	-0.333023	-3.07127	0.00275105
S100A4	6275	Protein S100-A4	-0.428377	-2.99173	0.00350023
ISOC1	51015	Isochorismatase domain-containing protein 1	-0.195407	-2.99015	0.00351685
TAGLN2	8407	Transgelin-2	-0.216307	-2.94702	0.00399993
SPINT3	10816	Kunitz-type protease inhibitor 3	-0.285581	-2.91338	0.00441847
SET	6418	Protein SET	-0.212937	-2.90525	0.00452547
EIF5	1983	Eukaryotic translation initiation factor 5	-0.46171	-2.8826	0.00483639
PGAM2	5224	Phosphoglycerate mutase 2	-0.498661	-2.83752	0.00551402
SCUBE1	80274	Signal peptide, CUB and EGF-like domain-containing protein 1	-0.30548	-2.83393	0.00557161
CXADR	1525	Coxsackievirus and adenovirus receptor	-0.257648	-2.83059	0.00562573
LCMT1	51451	Leucine carboxyl methyltransferase 1	-0.156836	-2.82868	0.00565675
HRG	3273	Histidine-rich glycoprotein	-0.312899	-2.77857	0.00653165
KL	9365	Klotho	-0.395807	-2.76413	0.00680562
PPM1A	5494	Protein phosphatase 1A	-0.289306	-2.76398	0.00680857
CSNK2A1	1457	Casein kinase II subunit alpha	-0.431516	-2.76261	0.00683514
DCTN2	10540	Dynactin subunit 2	-0.186763	-2.75761	0.00693287
REPIN1	29803	Replication initiator 1	-0.353595	-2.75743	0.00693629
GMFG	9535	Glia maturation factor gamma	-0.359769	-2.75071	0.00706971
VSIG10	54621	V-set and immunoglobulin domain-containing protein 10	-0.221814	-2.74929	0.00709824
NRK1	54981	Nicotinamide riboside kinase 1	-0.396047	-2.74084	0.0072699
ACBD7	414149	Acyl-CoA-binding domain-containing protein 7	-0.319077	-2.65206	0.0093162
KNG1	3827	Kininostatin	-1.21551	-2.64727	0.00944019
ADM	133	Adrenomedullin	-0.34306	-2.62878	0.00993287

## Sheet: Table S5B
Table S5 – Analysis of the plasma proteomes of children living in Mirpur who had healthy growth or BEED children who were stunted or at risk for stunting and failed nutritional intervention.
Differential abundance analysis (limma). ‘logFC’ indicates the log2-fold-change of a given protein in the test group compared to the reference group.
(B) Proteins more abundant in plasma from BEED children prior to nutritional intervention compared to plasma from healthy children.
EntrezGeneSymbol	EntrezGeneID	Description	logFC	t	p-value
GP5	2814	Platelet glycoprotein V	0.486662	4.30999	3.85331e-05
FAM19A3	284467	Protein FAM19A3	0.620173	3.81772	0.000234686
RPS4X	6191	40S ribosomal protein S4, X isoform	0.326688	3.43229	0.000874414
PSAT1	29968	Phosphoserine aminotransferase	0.348319	3.3746	0.00105619
CHGB	1114	Secretogranin-1	0.267929	3.27469	0.00145747
EIF1B	10289	Eukaryotic translation initiation factor 1b	0.436923	3.23011	0.00167916
TCN1	6947	Transcobalamin-1	0.421539	3.17237	0.00201315
UGDH	7358	UDP-glucose 6-dehydrogenase	0.506684	3.05504	0.00289067
SEZ6L	23544	Seizure 6-like protein	0.217156	2.97711	0.00365691
ADAM9	8754	Disintegrin and metalloproteinase domain-containing protein 9	0.350591	2.94632	0.00400832
CXCL11	6373	C-X-C motif chemokine 11	0.661884	2.93619	0.00413056
YARS	8565	Tyrosine--tRNA ligase, cytoplasmic	0.525851	2.93488	0.00414654
WFIKKN2	124857	WAP, Kazal, immunoglobulin, Kunitz and NTR domain-containing protein 2	0.367159	2.92847	0.00422602
TTC1	7265	Tetratricopeptide repeat protein 1	0.496671	2.8942	0.00467474
EEF1D	1936	Elongation factor 1-delta	0.319928	2.88585	0.00479049
ITLN1	55600	Intelectin-1	0.214971	2.86702	0.00506137
PAPPA	5069	Pappalysin-1	0.522359	2.85531	0.00523687
CTSA	5476	Lysosomal protective protein	0.370903	2.82995	0.00563603
PRSS2	5645	Trypsin-2	0.43455	2.81129	0.00594745
QPCT	25797	Glutaminyl-peptide cyclotransferase	0.357229	2.80669	0.00602649
IGFBP2	3485	Insulin-like growth factor-binding protein 2	0.422874	2.80274	0.00609527
CALCB	797	Calcitonin gene-related peptide 2	0.189902	2.78522	0.00640875
OLFM2	93145	Noelin-2	0.333885	2.76751	0.00674055
ITPA	3704	Inosine triphosphate pyrophosphatase	0.60796	2.7519	0.00704598
IDUA	3425	Alpha-L-iduronidase	0.334059	2.67003	0.00886413
PLBD1	79887	Phospholipase B-like 1	0.350877	2.66933	0.00888138

## Sheet: Table S5C
Table S5 – Analysis of the plasma proteomes of children living in Mirpur who had healthy growth or BEED children who were stunted or at risk for stunting and failed nutritional intervention.
Differential abundance analysis (limma). ‘logFC’ indicates the log2-fold-change of a given protein in the test group compared to the reference group.
(C) Proteins more abundant in the plasma of healthy children compared to plasma from BEED children after completing nutritional intervention.
EntrezGeneSymbol	EntrezGeneID	Description	logFC	t	p-value
ATF6B	1388	Cyclic AMP-dependent transcription factor ATF-6 beta	-0.388076	-5.04154	2.07979e-06
GHR	2690	Growth hormone receptor	-0.34634	-3.71476	0.00033619
FABP4	2167	Fatty acid-binding protein, adipocyte	-0.448832	-3.44371	0.000841599
HPD	3242	4-hydroxyphenylpyruvate dioxygenase	-0.301715	-3.41973	0.000910726
GMFG	9535	Glia maturation factor gamma	-0.411621	-3.29001	0.00138712
CXADR	1525	Coxsackievirus and adenovirus receptor	-0.305598	-3.26651	0.0014952
CAPZA1	829	F-actin-capping protein subunit alpha-1	-0.37687	-3.13298	0.00227451
GSN	2934	Gelsolin	-0.186895	-3.12303	0.00234555
PGAM1	5223	Phosphoglycerate mutase 1	-1.03569	-3.11762	0.00238511
PTPN11	5781	Tyrosine-protein phosphatase non-receptor type 11	-0.331779	-2.99721	0.00344173
DUSP13	51207	Dual specificity protein phosphatase 13 isoform A	-0.305234	-2.98937	0.00352377
HDHD3	81932	Haloacid dehalogenase-like hydrolase domain-containing protein 3	-0.32237	-2.98108	0.0036124
DHX58	79132	Probable ATP-dependent RNA helicase DHX58	-0.414521	-2.94709	0.0039977
LGALS7	3963	Galectin-7	-0.314775	-2.93507	0.00414276
TPPP2	122664	Tubulin polymerization-promoting protein family member 2	-0.303955	-2.90968	0.00446536
PTPN6	5777	Tyrosine-protein phosphatase non-receptor type 6	-0.333845	-2.87371	0.00496194
NAT14	57106	N-acetyltransferase 14	-0.178917	-2.85594	0.0052255
LCMT1	51451	Leucine carboxyl methyltransferase 1	-0.155052	-2.85367	0.00526014
ARHGAP1	392	Rho GTPase-activating protein 1	-0.300601	-2.84884	0.00533445
TAGLN2	8407	Transgelin-2	-0.219918	-2.8322	0.00559774
KL	9365	Klotho	-0.361698	-2.78788	0.00635843
HARS	3035	Histidine--tRNA ligase, cytoplasmic	-0.482065	-2.73524	0.00738381
RAB18	22931	Ras-related protein Rab-18	-0.183458	-2.72653	0.00756714
GREM2	64388	Gremlin-2	-0.207145	-2.66011	0.0091087
PSG2	5670	Pregnancy-specific beta-1-glycoprotein 2	-0.369585	-2.65258	0.00930048
TOR1AIP2	163590	Torsin-1A-interacting protein 2	-0.344348	-2.64773	0.00942593
PDE4D	5144	cAMP-specific 3',5'-cyclic phosphodiesterase 4D	-0.29052	-2.62794	0.00995344

## Sheet: Table S5D
Table S5 – Analysis of the plasma proteomes of children living in Mirpur who had healthy growth or BEED children who were stunted or at risk for stunting and failed nutritional intervention.
Differential abundance analysis (limma). ‘logFC’ indicates the log2-fold-change of a given protein in the test group compared to the reference group.
(D) Proteins more abundant in plasma from BEED children after completing nutritional intervention compared to plasma from healthy children.
EntrezGeneSymbol	EntrezGeneID	Description	logFC	t	p-value
CXCL11	6373	C-X-C motif chemokine 11	0.873256	3.80275	0.000247189
RPS4X	6191	40S ribosomal protein S4, X isoform	0.362006	3.5881	0.000519124
FAM19A3	284467	Protein FAM19A3	0.568486	3.50748	0.00068098
GP5	2814	Platelet glycoprotein V	0.434362	3.39272	0.000995021
UGDH	7358	UDP-glucose 6-dehydrogenase	0.53606	3.28502	0.00140945
OLFM3	118427	Noelin-3	0.314009	3.16739	0.00204376
PGP	283871	Glycerol-3-phosphate phosphatase	0.386474	3.09942	0.00252264
MMP1	4312	Interstitial collagenase	0.675621	3.09448	0.0025612
OLFM2	93145	Noelin-2	0.373038	3.07489	0.00271967
PRG3	10394	Proteoglycan 3	0.48902	3.04571	0.00297262
PAPPA	5069	Pappalysin-1	0.536802	2.9987	0.00342643
TCEAL8	90843	Transcription elongation factor A protein-like 8	0.206942	2.95281	0.00393032
YY1	7528	Transcriptional repressor protein YY1	0.367654	2.7428	0.00722769
TCN2	6948	Holo-Transcobalamin-2	0.24406	2.73774	0.00733174
TGFBI	7045	Transforming growth factor-beta-induced protein ig-h3	0.257107	2.63416	0.00978478

## Sheet: Table S5E
Table S5 – Analysis of the plasma proteomes of children living in Mirpur who had healthy growth or BEED children who were stunted or at risk for stunting and failed nutritional intervention.
Differential abundance analysis (limma). ‘logFC’ indicates the log2-fold-change of a given protein in the test group compared to the reference group.
(E) Proteins more abundant in the plasma of BEED children after completing nutritional intervention compared to prior to nutritional intervention.
EntrezGeneSymbol	EntrezGeneID	Description	logFC	t	p-value
CNDP1	84735	Beta-Ala-His dipeptidase	0.441337	10.8528	1.22539e-17
AMY2A	279	Pancreatic alpha-amylase	0.432046	8.88995	1.01931e-13
AMY2B	280	Alpha-amylase 2B	0.32825	7.91426	9.20924e-12
NPS	594857	Neuropeptide S	0.394181	6.88607	9.86718e-10
BAGE3	85318	B melanoma antigen 3	0.346506	6.85298	1.1444e-09
AMY1A	276	Alpha-amylase 1	0.259993	5.83312	9.94734e-08
CST2	1470	Cystatin-SA	0.367927	5.49619	4.11175e-07
FAM3B	54097	Protein FAM3B	0.237786	5.22485	1.25673e-06
CA10	56934	Carbonic anhydrase-related protein 10	0.148046	4.43697	2.76e-05
SFTPD	6441	Pulmonary surfactant-associated protein D	0.270908	4.14248	8.17411e-05
CGA	1081	Thyroid Stimulating Hormone	0.240244	4.11597	8.99491e-05
CR2	1380	Complement receptor type 2	0.209822	3.97284	0.000149859
CDH17	1015	Cadherin-17	0.274588	3.94723	0.000164007
ACY1	95	Aminoacylase-1	0.337524	3.9422	0.000166936
EGFR	1956	Epidermal growth factor receptor	0.145966	3.90909	0.000187477
IGHE	3497	Immunoglobulin E	0.386645	3.87334	0.000212365
CCL11	6356	Eotaxin	0.21336	3.81541	0.000259521
ST3GAL6	10402	Type 2 lactosamine alpha-2,3-sialyltransferase	0.126395	3.73372	0.000343263
IL5RA	3568	Interleukin-5 receptor subunit alpha	0.235354	3.68936	0.000398947
CDSN	1041	Corneodesmosin	0.156275	3.64454	0.000463874
SLITRK3	22865	SLIT and NTRK-like protein 3	0.11619	3.64282	0.000466562
CST1	1469	Cystatin-SN	0.219402	3.6252	0.000494897
SERPINA9	327657	Serpin A9	0.177342	3.60303	0.00053286
IGHD	3495	Immunoglobulin D	0.331696	3.58692	0.00056216
IL22RA2	116379	Interleukin-22 receptor subunit alpha-2	0.232583	3.55369	0.000627503
CFP	5199	Properdin	0.211035	3.51263	0.000718193
FCGR2B	2213	Low affinity immunoglobulin gamma Fc region receptor II-b	0.0928041	3.46983	0.000825848
CFHR5	81494	Complement factor H-related protein 5	0.164207	3.43566	0.000922548
QSOX2	169714	Sulfhydryl oxidase 2	0.117447	3.3579	0.00118387
MAP2K4	6416	Dual specificity mitogen-activated protein kinase kinase 4	0.230108	3.20805	0.00189466
BDH2	56898	3-hydroxybutyrate dehydrogenase type 2	0.148791	3.18988	0.00200394
PLA2G12B	84647	Group XIIB secretory phospholipase A2-like protein	0.12335	3.14145	0.0023247
PCYOX1	51449	Prenylcysteine oxidase 1	0.146456	3.13958	0.00233801
ZNF334	55713	Zinc finger protein 334	0.132946	3.12718	0.00242798
CR1	1378	Complement receptor type 1	0.145648	3.12036	0.00247881
ASAH2	56624	Neutral ceramidase	0.108264	3.11587	0.0025128
FCRL4	83417	Fc receptor-like protein 4	0.226829	3.01907	0.00336067
LRIG1	26018	Leucine-rich repeats and immunoglobulin-like domains protein 1	0.101987	3.01868	0.00336455
SLIT2	9353	Slit homolog 2 protein	0.113026	3.00525	0.00350137
PARP11	57097	Poly [ADP-ribose] polymerase 11	0.118675	3.00449	0.00350929
PLCB1	23236	1-phosphatidylinositol 4,5-bisphosphate phosphodiesterase beta-1	0.138847	2.99602	0.00359833
MYOC	4653	Myocilin	0.129324	2.9708	0.00387613
AKR7A3	22977	Aflatoxin B1 aldehyde reductase member 3	0.277605	2.96191	0.00397876
B3GNT8	374907	UDP-GlcNAc:betaGal beta-1,3-N-acetylglucosaminyltransferase 8	0.13479	2.96115	0.00398765
CCL18	6362	C-C motif chemokine 18	0.134012	2.95244	0.0040908
CYCS	54205	Cytochrome c	0.178919	2.93577	0.00429514
IGF1	3479	Insulin-like growth factor I	0.182892	2.89527	0.00483134
PCOLCE2	26577	Procollagen C-endopeptidase enhancer 2	0.14787	2.89424	0.00484569
PROC	5624	Vitamin K-dependent protein C	0.11766	2.894	0.00484911
GLTPD2	388323	Glycolipid transfer protein domain-containing protein 2	0.0929824	2.88299	0.00500563
LY75	4065	Lymphocyte antigen 75	0.137892	2.88208	0.0050188
CST5	1473	Cystatin-D	0.223273	2.87591	0.00510888
SEPW1	6415	Selenoprotein W	0.114757	2.87099	0.00518168
TNFRSF17	608	Tumor necrosis factor receptor superfamily member 17	0.142768	2.85943	0.00535656
FETUB	26998	Fetuin-B	0.11849	2.85925	0.00535924
DSC2	1824	Desmocollin-2	0.103358	2.82529	0.00590516
KISS1	3814	Metastasis-suppressor KiSS-1	0.172164	2.823	0.00594374
HHIP	64399	Hedgehog-interacting protein	0.0801277	2.80153	0.00631693
FAM171A1	221061	Protein FAM171A1	0.161186	2.79982	0.0063476
CD8A	925	T-cell surface glycoprotein CD8 alpha chain	0.14986	2.76623	0.00697735
CCL25	6370	C-C motif chemokine 25	0.223297	2.74916	0.00731908
GFRAL	389400	GDNF family receptor alpha-like	0.150883	2.74751	0.00735277
LILRB1	10859	Leukocyte immunoglobulin-like receptor subfamily B member 1	0.0795669	2.73115	0.00769589
LGALS3	3958	Galectin-3	0.109754	2.71335	0.00808561
MET	4233	Hepatocyte growth factor receptor	0.0963545	2.70881	0.00818779
MMP12	4321	Macrophage metalloelastase	0.180861	2.69687	0.00846224
BMP1	649	Bone morphogenetic protein 1	0.172033	2.69405	0.00852852
HSD17B7	51478	3-keto-steroid reductase	0.107262	2.69181	0.0085811
RET	5979	Proto-oncogene tyrosine-protein kinase receptor Ret	0.148683	2.64037	0.00987868

[truncated: 9 more sheets: Table S5F, Table S6, Table S7A, Table S7B, Table S8, Table S9, Table S10, Table S11, Table S12]
