# Supplementary material for: Linking the duodenal microbiota to stunting in a cohort of undernourished Bangladeshi children with enteropathy
Source: N Engl J Med. Author manuscript; Available in PMC 2020 Jul 23. (PMC7289524; doi:10.1056/NEJMoa1916004)
Supplement: Supplementary file 3 [file NEJM-2020-1916004-s3.xlsx]

## Sheet: Online Supp Table 1A
Online Supplementary Table 1. Protein module membership and GO Biological Process enrichment for each duodenal protein module identified using ICA analysis
(A) Module 1
Entrez Gene Symbol	Entrez Gene ID	Description	Projection along Independent Component (Module Membership)	GO ID	Term	Annotated	Significant	Expected	weight01 Fisher's Exact Test p-value
CAMP	820	Antibacterial protein LL-37	14.8816	GO:0043312	neutrophil degranulation	182	26	11.87	3.2e-05
PRTN3	5657	Myeloblastin	13.2153	GO:0019730	antimicrobial humoral response	44	17	2.87	6.7e-05
CHI3L1	1116	Chitinase-3-like protein 1	12.2214	GO:0070207	protein homotrimerization	10	5	0.65	0.00011
LCN2	3934	Neutrophil gelatinase-associated lipocalin	12.2019	GO:0050830	defense response to Gram-positive bacter...	30	8	1.96	0.00018
ELANE	1991	Neutrophil elastase	12.1929	GO:0061844	antimicrobial humoral immune response me...	22	7	1.43	0.00078
ICOSLG	23308	ICOS ligand	11.8046	GO:0042742	defense response to bacterium	77	21	5.02	0.00085
LTF	4057	Lactotransferrin	9.80765	GO:0002250	adaptive immune response	126	20	8.22	0.00086
PGLYRP1	8993	Peptidoglycan recognition protein 1	9.24059	GO:0030574	collagen catabolic process	15	5	0.98	0.00104
S100A12	6283	Protein S100-A12	7.59195	GO:0019731	antibacterial humoral response	15	7	0.98	0.00224
FAM19A3	284467	Protein FAM19A3	7.51388	GO:0120162	positive regulation of cold-induced ther...	20	5	1.3	0.00428
CAMP	820	Cathelicidin antimicrobial peptide	7.27539	GO:0045087	innate immune response	251	32	16.37	0.00537
MPO	4353	Myeloperoxidase	7.12804	GO:0050829	defense response to Gram-negative bacter...	25	7	1.63	0.00627
RETN	56729	Resistin	6.52656	GO:0048678	response to axon injury	35	5	2.28	0.00643
S100A8	6279	Protein S100-A8/A9 heterodimer	5.75946	GO:0071347	cellular response to interleukin-1	49	5	3.2	0.00656
ARG1	383	Arginase-1	5.32536	GO:0042119	neutrophil activation	186	29	12.13	0.0071
PRSS1	5644	Trypsin-1	4.98369	GO:0010469	regulation of signaling receptor activit...	178	20	11.61	0.00895
MMP8	4317	Neutrophil collagenase	3.94801	GO:0010828	positive regulation of glucose transmemb...	16	3	1.04	0.00923
VNN2	8875	Vascular non-inflammatory molecule 2	3.58922	GO:0006809	nitric oxide biosynthetic process	25	3	1.63	0.00929
ERAP2	64167	Endoplasmic reticulum aminopeptidase 2	3.58416	GO:0030593	neutrophil chemotaxis	28	6	1.83	0.0103
SIGLEC5	8778	Sialic acid-binding Ig-like lectin 5	3.10602	GO:0071356	cellular response to tumor necrosis fact...	76	8	4.96	0.0137
CD177	57126	CD177 antigen	2.99945	GO:0022617	extracellular matrix disassembly	36	6	2.35	0.01433
SIGLEC9	27180	Sialic acid-binding Ig-like lectin 9	2.98643	GO:0006508	proteolysis	382	25	24.92	0.01571
SERPINB5	5268	Serpin B5	2.89785	GO:0045088	regulation of innate immune response	135	17	8.81	0.01595
CXCL6	6372	C-X-C motif chemokine 6	2.89628	GO:0009617	response to bacterium	171	31	11.15	0.01709
CFB	629	Complement factor B	2.77664	GO:0046330	positive regulation of JNK cascade	33	5	2.15	0.01975
TAPBPL	55080	Tapasin-related protein	2.77315	GO:0010043	response to zinc ion	11	3	0.72	0.02116
FAM3D	131177	Protein FAM3D	2.71462	GO:0050764	regulation of phagocytosis	38	6	2.48	0.02781
FCRL4	83417	Fc receptor-like protein 4	2.61793	GO:0050678	regulation of epithelial cell proliferat...	88	8	5.74	0.02812
CEL	1056	Bile salt-activated lipase	2.59652	GO:0006958	complement activation, classical pathway	22	4	1.43	0.03284
MMP12	4321	Macrophage metalloelastase	2.5928	GO:0030198	extracellular matrix organization	121	16	7.89	0.03491
CXCL2	2920	Gro-beta	2.55333	GO:0045766	positive regulation of angiogenesis	60	7	3.91	0.0357
HK2	3099	Hexokinase-2	2.54132	GO:0007159	leukocyte cell-cell adhesion	120	13	7.83	0.03882
ABO	28	Histo-blood group ABO system transferase	2.50602	GO:0050729	positive regulation of inflammatory resp...	57	11	3.72	0.03983
LGALS2	3957	Galectin-2	2.47729	GO:0060337	type I interferon signaling pathway	22	4	1.43	0.0408
CXCL1	2919	Growth-regulated alpha protein	2.46448	GO:0007267	cell-cell signaling	310	25	20.22	0.04128
PRSS57	400668	Serine protease 57	2.4495	GO:0090277	positive regulation of peptide hormone s...	23	3	1.5	0.04134
CCL28	56477	C-C motif chemokine 28	2.32829	GO:0032868	response to insulin	61	4	3.98	0.04246
REG3G	130120	Regenerating islet-derived protein 3-gamma	2.28411	GO:0050900	leukocyte migration	151	17	9.85	0.04314
FGR	2268	Tyrosine-protein kinase Fgr	2.28036	GO:0050832	defense response to fungus	19	6	1.24	0.04703
TFF2	7032	Trefoil factor 2	2.26576	GO:0030449	regulation of complement activation	34	6	2.22	0.04821
IGHA1	3493	Immunoglobulin A	2.23472	GO:0007584	response to nutrient	59	9	3.85	0.0526
SERPINB1	1992	Leukocyte elastase inhibitor	2.22599	GO:0002920	regulation of humoral immune response	40	9	2.61	0.05447
MMP1	4312	Interstitial collagenase	2.1545	GO:0002523	leukocyte migration involved in inflamma...	10	3	0.65	0.05518
SERPING1	710	Plasma protease C1 inhibitor	2.14208	GO:0002793	positive regulation of peptide secretion	77	8	5.02	0.05572
VWA2	340706	von Willebrand factor A domain-containing protein 2	1.97712	GO:0032680	regulation of tumor necrosis factor prod...	44	4	2.87	0.0566
CEACAM8	1088	Carcinoembryonic antigen-related cell adhesion molecule 8	1.9275	GO:0042730	fibrinolysis	16	3	1.04	0.05837
DMBT1	1755	Deleted in malignant brain tumors 1 protein	1.89685	GO:0009615	response to virus	74	6	4.83	0.05866
IGHM	3507	Immunoglobulin M	1.87564	GO:0007568	aging	88	8	5.74	0.05989
TCN1	6947	Transcobalamin-1	1.84728	GO:0009653	anatomical structure morphogenesis	510	35	33.27	0.06662
FCGR2B	2213	Low affinity immunoglobulin gamma Fc region receptor II-b	1.83242	GO:0007586	digestion	32	6	2.09	0.06927
SYK	6850	Tyrosine-protein kinase SYK	1.82514	GO:0002224	toll-like receptor signaling pathway	48	8	3.13	0.07401
FABP2	2169	Fatty acid-binding protein, intestinal	1.77647	GO:0006968	cellular defense response	18	3	1.17	0.07835
NCF1	653361	Neutrophil cytosol factor 1	1.74616	GO:0038096	Fc-gamma receptor signaling pathway invo...	30	4	1.96	0.08691
PNLIPRP2	5408	Pancreatic lipase-related protein 2	1.73143	GO:0050796	regulation of insulin secretion	34	5	2.22	0.08704
C4A	720	Complement C4b	1.66601	GO:0051258	protein polymerization	51	4	3.33	0.0892
AKR1C4	1109	Aldo-keto reductase family 1 member C4	1.66374	GO:0006959	humoral immune response	100	29	6.52	0.09371
CXCL13	10563	C-X-C motif chemokine 13	1.65161	GO:0043687	post-translational protein modification	97	9	6.33	0.09618
C4A	720	Complement C4	1.62262	GO:0019221	cytokine-mediated signaling pathway	227	20	14.81	0.09691
IL18	3606	Interleukin-18	1.59711	GO:0007186	G protein-coupled receptor signaling pat...	130	11	8.48	0.10477
LILRA3	11026	Leukocyte immunoglobulin-like receptor subfamily A member 3	1.58781	GO:0001657	ureteric bud development	23	4	1.5	0.10533
SIGLEC5	8778	Sialic acid-binding Ig-like lectin 5	1.57222	GO:0002237	response to molecule of bacterial origin	97	12	6.33	0.10604
ZG16	653808	Zymogen granule membrane protein 16	1.54212	GO:0018146	keratan sulfate biosynthetic process	10	2	0.65	0.10695
SERPINC1	462	Antithrombin-III	1.50507	GO:0007595	lactation	10	2	0.65	0.10695
MTHFD2	10797	Bifunctional methylenetetrahydrofolate dehydrogenase/cyclohydrolase, mitochondrial	1.50263	GO:0090023	positive regulation of neutrophil chemot...	10	2	0.65	0.10695
FGG	2266	Fibrinogen gamma chain	1.4464	GO:0032693	negative regulation of interleukin-10 pr...	10	2	0.65	0.10695
GOLM1	51280	Golgi membrane protein 1	1.43621	GO:0046676	negative regulation of insulin secretion	10	2	0.65	0.10695
CMPK1	51727	UMP-CMP kinase	1.43458	GO:0042104	positive regulation of activated T cell ...	10	2	0.65	0.10695
IRF4	3662	Interferon regulatory factor 4	1.42302	GO:0032602	chemokine production	35	6	2.28	0.10805
SUB1	10923	Activated RNA polymerase II transcriptional coactivator p15	1.4228	GO:0070374	positive regulation of ERK1 and ERK2 cas...	58	6	3.78	0.10809
FCN2	2220	Ficolin-2	1.41922	GO:0032642	regulation of chemokine production	32	4	2.09	0.10945
FGA	2243	D-dimer	1.37711	GO:0032928	regulation of superoxide anion generatio...	11	2	0.72	0.11007
TCL1A	8115	T-cell leukemia/lymphoma protein 1A	1.37365	GO:0071774	response to fibroblast growth factor	48	4	3.13	0.11014
SEMA4A	64218	Semaphorin-4A	1.36868	GO:0070741	response to interleukin-6	18	2	1.17	0.11037
LBP	3929	Lipopolysaccharide-binding protein	1.36455	GO:0045576	mast cell activation	19	2	1.24	0.11041
HSPA13	6782	Heat shock 70 kDa protein 13	1.36146	GO:0060218	hematopoietic stem cell differentiation	21	2	1.37	0.1105
C3	718	C3a anaphylatoxin	1.35569	GO:0045765	regulation of angiogenesis	110	12	7.17	0.11932
PKP2	5318	Plakophilin-2	1.34793	GO:0045785	positive regulation of cell adhesion	131	13	8.54	0.11955
EBI3	10148	Interleukin-27 subunit beta	1.33307	GO:0014068	positive regulation of phosphatidylinosi...	34	4	2.22	0.12391
FGF1	2246	Fibroblast growth factor 1	-1.33524	GO:0048260	positive regulation of receptor-mediated...	23	4	1.5	0.12406
ALDOB	229	Fructose-bisphosphate aldolase B	-1.34407	GO:0045921	positive regulation of exocytosis	24	4	1.57	0.12415
GREM1	26585	Gremlin-1	-1.35184	GO:0001954	positive regulation of cell-matrix adhes...	18	3	1.17	0.12513
CFHR2	3080	Complement factor H-related protein 2	-1.35877	GO:1901216	positive regulation of neuron death	27	3	1.76	0.12588
PILRA	29992	Paired immunoglobulin-like type 2 receptor alpha isoform FDF03-deltaTM	-1.36646	GO:0006957	complement activation, alternative pathw...	11	2	0.72	0.12602
PLCG1	5335	1-phosphatidylinositol 4,5-bisphosphate phosphodiesterase gamma-1	-1.37762	GO:0006952	defense response	450	52	29.35	0.1265
ISG15	9636	Ubiquitin-like protein ISG15	-1.38301	GO:0071902	positive regulation of protein serine/th...	88	6	5.74	0.12658
MLN	4295	Promotilin	-1.39472	GO:0031640	killing of cells of other organism	26	9	1.7	0.13545
TCEAL3	85012	Transcription elongation factor A protein-like 3	-1.39604	GO:0030282	bone mineralization	29	5	1.89	0.14239
HPGDS	27306	Hematopoietic prostaglandin D synthase	-1.40137	GO:0007155	cell adhesion	379	33	24.72	0.14379
PRSS2	5645	Trypsin-2	-1.40169	GO:0032148	activation of protein kinase B activity	12	2	0.78	0.14581
MAGEA4	4103	Melanoma-associated antigen 4	-1.40446	GO:0031639	plasminogen activation	12	2	0.78	0.14581
BLNK	29760	B-cell linker protein	-1.41544	GO:0050765	negative regulation of phagocytosis	12	2	0.78	0.14581
CKB	1152	Creatine kinase M-type:Creatine kinase B-type heterodimer	-1.41868	GO:0045071	negative regulation of viral genome repl...	12	2	0.78	0.14581
CCL21	6366	C-C motif chemokine 21	-1.42721	GO:0002092	positive regulation of receptor internal...	12	2	0.78	0.14581
ENSA	2029	Alpha-endosulfine	-1.42847	GO:1901687	glutathione derivative biosynthetic proc...	12	2	0.78	0.14581
ASPN	54829	Asporin	-1.43252	GO:0019433	triglyceride catabolic process	12	2	0.78	0.14581
BGN	633	Biglycan	-1.43841	GO:0032496	response to lipopolysaccharide	92	10	6	0.14711
CPM	1368	Carboxypeptidase M	-1.44165	GO:0002221	pattern recognition receptor signaling p...	61	10	3.98	0.15621
HMGN1	3150	Non-histone chromosomal protein HMG-14	-1.46391	GO:0071219	cellular response to molecule of bacteri...	59	7	3.85	0.15794
PAPPA	5069	Pappalysin-1	-1.4659	GO:0150078	positive regulation of neuroinflammatory...	10	4	0.65	0.15824
REG4	83998	Regenerating islet-derived protein 4	-1.469	GO:0042554	superoxide anion generation	14	3	0.91	0.15955
HDGFRP3	50810	Hepatoma-derived growth factor-related protein 3	-1.49328	GO:0042088	T-helper 1 type immune response	15	3	0.98	0.15961
NT5E	4907	5'-Nucleotidase	-1.50788	GO:0045860	positive regulation of protein kinase ac...	130	12	8.48	0.15963
TGM2	7052	Protein-glutamine gamma-glutamyltransferase 2	-1.50818	GO:1904645	response to amyloid-beta	17	2	1.11	0.16081
FABP4	2167	Fatty acid-binding protein, adipocyte	-1.5208	GO:0031424	keratinization	19	2	1.24	0.16093
SFRP1	6422	Secreted frizzled-related protein 1	-1.52613	GO:0032635	interleukin-6 production	43	3	2.8	0.16132
GREM2	64388	Gremlin-2	-1.53358	GO:0006650	glycerophospholipid metabolic process	50	3	3.26	0.16176
GIP	2695	Gastric inhibitory polypeptide	-1.53427	GO:0006898	receptor-mediated endocytosis	84	8	5.48	0.16224
OGN	4969	Mimecan	-1.55092	GO:0006805	xenobiotic metabolic process	26	4	1.7	0.16409
CNN1	1264	Calponin-1	-1.55654	GO:1901224	positive regulation of NIK/NF-kappaB sig...	30	4	1.96	0.16465
PDLIM4	8572	PDZ and LIM domain protein 4	-1.56945	GO:0019941	modification-dependent protein catabolic...	86	2	5.61	0.16513
IFIT3	3437	Interferon-induced protein with tetratricopeptide repeats 3	-1.57052	GO:0022900	electron transport chain	39	4	2.54	0.16591
TNC	3371	Tenascin	-1.57984	GO:0010744	positive regulation of macrophage derive...	13	2	0.85	0.16619
LYVE1	10894	Lymphatic vessel endothelial hyaluronic acid receptor 1	-1.60951	GO:1900026	positive regulation of substrate adhesio...	13	2	0.85	0.16619
MAX	4149	Protein max	-1.60983	GO:0001974	blood vessel remodeling	13	2	0.85	0.16619
MDGA1	266727	MAM domain-containing glycosylphosphatidylinositol anchor protein 1	-1.61717	GO:0051092	positive regulation of NF-kappaB transcr...	52	5	3.39	0.17007
DCN	1634	Decorin	-1.62257	GO:1902042	negative regulation of extrinsic apoptot...	14	2	0.91	0.18702
PLA2G2A	5320	Phospholipase A2, membrane associated	-1.6509	GO:0043552	positive regulation of phosphatidylinosi...	14	2	0.91	0.18702
COL6A3	1293	Collagen alpha-3(VI) chain	-1.65213	GO:0007160	cell-matrix adhesion	65	8	4.24	0.18742
MFAP4	4239	Microfibril-associated glycoprotein 4	-1.65559	GO:0007165	signal transduction	1010	64	65.88	0.19628
CPNE1	8904	Copine-1	-1.67201	GO:0001816	cytokine production	212	21	13.83	0.19671
ALDH5A1	7915	Succinate-semialdehyde dehydrogenase, mitochondrial	-1.67531	GO:0002526	acute inflammatory response	71	11	4.63	0.20017
C1QA	712	Complement C1q subcomponent	-1.68745	GO:0043123	positive regulation of I-kappaB kinase/N...	41	4	2.67	0.20131
OTC	5009	Ornithine carbamoyltransferase, mitochondrial	-1.69983	GO:0050663	cytokine secretion	70	10	4.57	0.20149
UGT1A6	54578	UDP-glucuronosyltransferase 1-6	-1.70695	GO:0045859	regulation of protein kinase activity	177	15	11.55	0.20273
DPT	1805	Dermatopontin	-1.73834	GO:0010951	negative regulation of endopeptidase act...	72	5	4.7	0.20395
NQO1	1728	NAD(P)H dehydrogenase [quinone] 1	-1.78748	GO:0030100	regulation of endocytosis	85	9	5.54	0.20403
H2AFZ	3015	Histone H2A.z	-1.8004	GO:0019216	regulation of lipid metabolic process	99	8	6.46	0.20534
SPARCL1	8404	SPARC-like protein 1	-1.81826	GO:0031663	lipopolysaccharide-mediated signaling pa...	23	3	1.5	0.20696
HSPG2	3339	Basement membrane-specific heparan sulfate proteoglycan core protein	-1.86226	GO:0010594	regulation of endothelial cell migration	61	5	3.98	0.20771
GCG	2641	Glucagon	-1.86763	GO:0055123	digestive system development	26	3	1.7	0.20774
ENPEP	2028	Glutamyl aminopeptidase	-1.87683	GO:0046638	positive regulation of alpha-beta T cell...	12	2	0.78	0.20802
BCHE	590	Cholinesterase	-1.88718	GO:0019674	NAD metabolic process	34	3	2.22	0.20836
ARG2	384	Arginase-2, mitochondrial	-1.92231	GO:0006165	nucleoside diphosphate phosphorylation	35	3	2.28	0.20843
HSPB6	126393	Heat shock protein beta-6	-1.94763	GO:0006937	regulation of muscle contraction	36	3	2.35	0.20851
MATN2	4147	Matrilin-2	-1.99036	GO:0050714	positive regulation of protein secretion	73	7	4.76	0.22524
NELL2	4753	Protein kinase C-binding protein NELL2	-2.01287	GO:0070301	cellular response to hydrogen peroxide	29	3	1.89	0.22562
NTM	50863	Neurotrimin	-2.02071	GO:0038095	Fc-epsilon receptor signaling pathway	43	4	2.8	0.22568
COLEC12	81035	Collectin-12	-2.06645	GO:0050776	regulation of immune response	299	33	19.5	0.22655
TCN2	6948	Transcobalamin-2	-2.17288	GO:0050728	negative regulation of inflammatory resp...	45	6	2.94	0.234
PSMB4	5692	Proteasome subunit beta type-4	-2.18522	GO:0007229	integrin-mediated signaling pathway	33	4	2.15	0.23832
ANXA13	312	Annexin A13	-2.46545	GO:0048661	positive regulation of smooth muscle cel...	30	3	1.96	0.24103
IGHE	3497	Immunoglobulin E	-2.52991	GO:0045730	respiratory burst	13	4	0.85	0.24973
KCNE5	23630	Potassium voltage-gated channel subfamily E regulatory beta subunit 5	-2.6512	GO:0050896	response to stimulus	1571	110	102.47	0.25042
FCER2	2208	Low affinity immunoglobulin epsilon Fc receptor	-2.65871	GO:0042632	cholesterol homeostasis	17	2	1.11	0.25113
AMY2A	279	Pancreatic alpha-amylase	-2.77192	GO:0061621	canonical glycolysis	17	2	1.11	0.25113
SULT2A1	6822	Bile salt sulfotransferase	-2.8592	GO:0051897	positive regulation of protein kinase B ...	60	5	3.91	0.25272
ITLN1	55600	Intelectin-1	-2.91148	GO:0009612	response to mechanical stimulus	60	5	3.91	0.25272
KERA	11081	Keratocan	-3.44855	GO:0031669	cellular response to nutrient levels	51	4	3.33	0.25317
GSTZ1	2954	Maleylacetoacetate isomerase	-3.52828	GO:0046324	regulation of glucose import	18	2	1.17	0.25337
TGM3	7053	Protein-glutamine gamma-glutamyltransferase E	-3.85186	GO:0006941	striated muscle contraction	40	3	2.61	0.25377
				GO:0009142	nucleoside triphosphate biosynthetic pro...	44	3	2.87	0.25414
				GO:1903426	regulation of reactive oxygen species bi...	30	2	1.96	0.25446
				GO:0071560	cellular response to transforming growth...	63	3	4.11	0.25537
				GO:0071222	cellular response to lipopolysaccharide	55	6	3.59	0.26628
				GO:0043388	positive regulation of DNA binding	18	2	1.17	0.27273
				GO:0006954	inflammatory response	224	28	14.61	0.28008
				GO:0006027	glycosaminoglycan catabolic process	25	7	1.63	0.28734
				GO:0030324	lung development	47	4	3.07	0.2874
				GO:0050679	positive regulation of epithelial cell p...	55	6	3.59	0.28858
				GO:0016042	lipid catabolic process	82	7	5.35	0.2901
				GO:0007204	positive regulation of cytosolic calcium...	54	5	3.52	0.29135
				GO:0043032	positive regulation of macrophage activa...	13	4	0.85	0.29158
				GO:0043277	apoptotic cell clearance	14	4	0.91	0.29168
				GO:0072378	blood coagulation, fibrin clot formation	20	4	1.3	0.29229
				GO:0051592	response to calcium ion	31	3	2.02	0.29338
				GO:0042113	B cell activation	55	5	3.59	0.29405
				GO:0002009	morphogenesis of an epithelium	126	9	8.22	0.29406
				GO:0001895	retina homeostasis	19	2	1.24	0.29431
				GO:0021549	cerebellum development	19	2	1.24	0.29431
				GO:0014002	astrocyte development	15	2	0.98	0.2954
				GO:0051209	release of sequestered calcium ion into ...	29	2	1.89	0.29683
				GO:1901698	response to nitrogen compound	243	14	15.85	0.29723
				GO:0000902	cell morphogenesis	188	8	12.26	0.30273
				GO:0051260	protein homooligomerization	73	9	4.76	0.30468
				GO:0001934	positive regulation of protein phosphory...	246	19	16.05	0.32251
				GO:0033993	response to lipid	217	18	14.15	0.32539
				GO:0018149	peptide cross-linking	13	4	0.85	0.33108
				GO:0006641	triglyceride metabolic process	22	4	1.43	0.33209
				GO:0055081	anion homeostasis	10	2	0.65	0.33472
				GO:0009411	response to UV	31	3	2.02	0.33509
				GO:0044344	cellular response to fibroblast growth f...	46	3	3	0.3368
				GO:0006521	regulation of cellular amino acid metabo...	21	2	1.37	0.33714
				GO:0006749	glutathione metabolic process	21	2	1.37	0.33714
				GO:0050778	positive regulation of immune response	232	27	15.13	0.34252
				GO:0009887	animal organ morphogenesis	197	15	12.85	0.34753
				GO:0050710	negative regulation of cytokine secretio...	16	3	1.04	0.37087
				GO:0045671	negative regulation of osteoclast differ...	10	2	0.65	0.37229
				GO:0045444	fat cell differentiation	32	3	2.09	0.37281
				GO:0006953	acute-phase response	23	2	1.5	0.37919
				GO:0006914	autophagy	84	3	5.48	0.37926
				GO:0045892	negative regulation of transcription, DN...	140	6	9.13	0.38015
				GO:0043406	positive regulation of MAP kinase activi...	77	4	5.02	0.38289
				GO:0007596	blood coagulation	109	7	7.11	0.39921
				GO:0045471	response to ethanol	40	3	2.61	0.39933
				GO:0009611	response to wounding	217	17	14.15	0.39952
				GO:0045454	cell redox homeostasis	24	2	1.57	0.3998
				GO:0060326	cell chemotaxis	99	10	6.46	0.40071
				GO:0050922	negative regulation of chemotaxis	20	3	1.3	0.40673
				GO:0006935	chemotaxis	197	15	12.85	0.40772
				GO:0032649	regulation of interferon-gamma productio...	28	3	1.83	0.40776
				GO:0042060	wound healing	179	12	11.68	0.40946
				GO:0007517	muscle organ development	70	4	4.57	0.41094
				GO:0016052	carbohydrate catabolic process	53	3	3.46	0.41101
				GO:0016525	negative regulation of angiogenesis	41	3	2.67	0.41496
				GO:0051402	neuron apoptotic process	67	2	4.37	0.41515
				GO:0051493	regulation of cytoskeleton organization	107	4	6.98	0.41588
				GO:0001525	angiogenesis	157	15	10.24	0.43334
				GO:0043122	regulation of I-kappaB kinase/NF-kappaB ...	51	5	3.33	0.43949
				GO:0032755	positive regulation of interleukin-6 pro...	26	2	1.7	0.44004
				GO:0009791	post-embryonic development	15	2	0.98	0.44181
				GO:0007631	feeding behavior	15	2	0.98	0.44181
				GO:0050853	B cell receptor signaling pathway	16	2	1.04	0.44194
				GO:0002548	monocyte chemotaxis	21	2	1.37	0.44262
				GO:0050427	3'-phosphoadenosine 5'-phosphosulfate me...	10	1	0.65	0.44351
				GO:0006509	membrane protein ectodomain proteolysis	10	1	0.65	0.44351
				GO:2000353	positive regulation of endothelial cell ...	10	1	0.65	0.44351
				GO:0030199	collagen fibril organization	10	1	0.65	0.44351
				GO:0050732	negative regulation of peptidyl-tyrosine...	10	1	0.65	0.44351
				GO:0051973	positive regulation of telomerase activi...	10	1	0.65	0.44351
				GO:0050850	positive regulation of calcium-mediated ...	10	1	0.65	0.44351
				GO:0019985	translesion synthesis	10	1	0.65	0.44351
				GO:2000727	positive regulation of cardiac muscle ce...	10	1	0.65	0.44351
				GO:0060445	branching involved in salivary gland mor...	10	1	0.65	0.44351
				GO:0071353	cellular response to interleukin-4	10	1	0.65	0.44351
				GO:0010039	response to iron ion	10	1	0.65	0.44351
				GO:0043966	histone H3 acetylation	10	1	0.65	0.44351
				GO:0044267	cellular protein metabolic process	917	46	59.81	0.45
				GO:0008360	regulation of cell shape	27	2	1.76	0.45961
				GO:0031295	T cell costimulation	27	2	1.76	0.45961
				GO:0005975	carbohydrate metabolic process	153	8	9.98	0.46418
				GO:0006631	fatty acid metabolic process	80	6	5.22	0.47254
				GO:0051893	regulation of focal adhesion assembly	18	2	1.17	0.47377
				GO:0048662	negative regulation of smooth muscle cel...	20	2	1.3	0.47405
				GO:0035019	somatic stem cell population maintenance	11	1	0.72	0.47525
				GO:0007157	heterophilic cell-cell adhesion via plas...	11	1	0.72	0.47525
				GO:0035987	endodermal cell differentiation	11	1	0.72	0.47525
				GO:0071549	cellular response to dexamethasone stimu...	11	1	0.72	0.47525
				GO:0021762	substantia nigra development	11	1	0.72	0.47525
				GO:0032835	glomerulus development	11	1	0.72	0.47525
				GO:0045648	positive regulation of erythrocyte diffe...	11	1	0.72	0.47525
				GO:0045600	positive regulation of fat cell differen...	11	1	0.72	0.47525
				GO:0046785	microtubule polymerization	11	1	0.72	0.47525
				GO:0051281	positive regulation of release of seques...	11	1	0.72	0.47525
				GO:0035640	exploration behavior	11	1	0.72	0.47525
				GO:0030307	positive regulation of cell growth	45	3	2.94	0.47604
				GO:0007173	epidermal growth factor receptor signali...	39	2	2.54	0.47673
				GO:0002479	antigen processing and presentation of e...	28	2	1.83	0.47878
				GO:0006606	protein import into nucleus	28	2	1.83	0.47878
				GO:0043200	response to amino acid	28	2	1.83	0.47878
				GO:0016032	viral process	206	9	13.44	0.48081
				GO:0051384	response to glucocorticoid	49	3	3.2	0.49806
				GO:0015909	long-chain fatty acid transport	21	3	1.37	0.50142
				GO:0007597	blood coagulation, intrinsic pathway	13	2	0.85	0.50282
				GO:0010803	regulation of tumor necrosis factor-medi...	15	2	0.98	0.5031
				GO:0071277	cellular response to calcium ion	12	1	0.78	0.5052
				GO:0008038	neuron recognition	12	1	0.78	0.5052
				GO:0051602	response to electrical stimulus	12	1	0.78	0.5052
				GO:0031529	ruffle organization	12	1	0.78	0.5052
				GO:0014075	response to amine	12	1	0.78	0.5052
				GO:0060395	SMAD protein signal transduction	12	1	0.78	0.5052
				GO:0032515	negative regulation of phosphoprotein ph...	12	1	0.78	0.5052
				GO:0042304	regulation of fatty acid biosynthetic pr...	12	1	0.78	0.5052
				GO:0051156	glucose 6-phosphate metabolic process	12	1	0.78	0.5052
				GO:0006283	transcription-coupled nucleotide-excisio...	12	1	0.78	0.5052
				GO:0031032	actomyosin structure organization	39	2	2.54	0.50657
				GO:0001764	neuron migration	30	2	1.96	0.51585
				GO:0001523	retinoid metabolic process	30	2	1.96	0.51585
				GO:0007565	female pregnancy	49	3	3.2	0.51617
				GO:0001822	kidney development	58	6	3.78	0.52701
				GO:0030183	B cell differentiation	26	4	1.7	0.52756
				GO:0032757	positive regulation of interleukin-8 pro...	17	2	1.11	0.53146
				GO:0006911	phagocytosis, engulfment	18	2	1.17	0.5316
				GO:0071276	cellular response to cadmium ion	13	1	0.85	0.53345
				GO:0046326	positive regulation of glucose import	13	1	0.85	0.53345
				GO:0008344	adult locomotory behavior	13	1	0.85	0.53345
				GO:0002755	MyD88-dependent toll-like receptor signa...	13	1	0.85	0.53345
				GO:0050691	regulation of defense response to virus ...	13	1	0.85	0.53345
				GO:0043647	inositol phosphate metabolic process	13	1	0.85	0.53345
				GO:0071364	cellular response to epidermal growth fa...	13	1	0.85	0.53345
				GO:0032964	collagen biosynthetic process	13	1	0.85	0.53345
				GO:0033138	positive regulation of peptidyl-serine p...	31	2	2.02	0.53373
				GO:0010595	positive regulation of endothelial cell ...	34	2	2.22	0.53396
				GO:0051607	defense response to virus	51	3	3.33	0.53428
				GO:1905114	cell surface receptor signaling pathway ...	119	4	7.76	0.54157
				GO:0009267	cellular response to starvation	32	2	2.09	0.55116
				GO:0006955	immune response	579	66	37.77	0.55228
				GO:0007162	negative regulation of cell adhesion	89	8	5.81	0.55268
				GO:0042594	response to starvation	46	3	3	0.55963
				GO:0015949	nucleobase-containing small molecule int...	14	1	0.91	0.5601
				GO:0010765	positive regulation of sodium ion transp...	14	1	0.91	0.5601
				GO:0010712	regulation of collagen metabolic process	14	1	0.91	0.5601
				GO:0022904	respiratory electron transport chain	14	1	0.91	0.5601
				GO:0098586	cellular response to virus	14	1	0.91	0.5601
				GO:0042475	odontogenesis of dentin-containing tooth	14	1	0.91	0.5601
				GO:0097242	amyloid-beta clearance	14	1	0.91	0.5601
				GO:1904646	cellular response to amyloid-beta	14	1	0.91	0.5601
				GO:0002931	response to ischemia	14	1	0.91	0.5601
				GO:0061077	chaperone-mediated protein folding	14	1	0.91	0.5601
				GO:0055010	ventricular cardiac muscle tissue morpho...	14	1	0.91	0.5601
				GO:0006006	glucose metabolic process	67	4	4.37	0.56016
				GO:0030154	cell differentiation	724	37	47.22	0.57712
				GO:0050715	positive regulation of cytokine secretio...	41	4	2.67	0.57827
				GO:0050766	positive regulation of phagocytosis	22	3	1.43	0.58097
				GO:0006874	cellular calcium ion homeostasis	78	6	5.09	0.58139
				GO:0071248	cellular response to metal ion	44	4	2.87	0.58162
				GO:0032729	positive regulation of interferon-gamma ...	18	2	1.17	0.58304
				GO:0032481	positive regulation of type I interferon...	25	2	1.63	0.5841
				GO:0002223	stimulatory C-type lectin receptor signa...	34	2	2.22	0.58463
				GO:0046777	protein autophosphorylation	54	3	3.52	0.58518
				GO:0007189	adenylate cyclase-activating G protein-c...	15	1	0.98	0.58524
				GO:0032480	negative regulation of type I interferon...	15	1	0.98	0.58524
				GO:0045669	positive regulation of osteoblast differ...	15	1	0.98	0.58524
				GO:0060349	bone morphogenesis	15	1	0.98	0.58524
				GO:0051496	positive regulation of stress fiber asse...	15	1	0.98	0.58524
				GO:0046626	regulation of insulin receptor signaling...	15	1	0.98	0.58524
				GO:0000086	G2/M transition of mitotic cell cycle	44	2	2.87	0.58699
				GO:0007166	cell surface receptor signaling pathway	621	38	40.51	0.58714
				GO:0043086	negative regulation of catalytic activit...	177	9	11.55	0.58871
				GO:0006024	glycosaminoglycan biosynthetic process	33	5	2.15	0.60074
				GO:0010717	regulation of epithelial to mesenchymal ...	22	2	1.43	0.60719
				GO:2001244	positive regulation of intrinsic apoptot...	16	1	1.04	0.60895
				GO:0070268	cornification	16	1	1.04	0.60895
				GO:1903672	positive regulation of sprouting angioge...	16	1	1.04	0.60895
				GO:0043525	positive regulation of neuron apoptotic ...	16	1	1.04	0.60895
				GO:0031397	negative regulation of protein ubiquitin...	16	1	1.04	0.60895
				GO:0071354	cellular response to interleukin-6	16	1	1.04	0.60895
				GO:0016239	positive regulation of macroautophagy	16	1	1.04	0.60895
				GO:0050806	positive regulation of synaptic transmis...	39	2	2.54	0.60979
				GO:0090263	positive regulation of canonical Wnt sig...	36	2	2.35	0.61624
				GO:0006357	regulation of transcription by RNA polym...	289	15	18.85	0.62245
				GO:0048705	skeletal system morphogenesis	36	4	2.35	0.62613
				GO:0032720	negative regulation of tumor necrosis fa...	20	2	1.3	0.62909
				GO:0008015	blood circulation	116	7	7.57	0.63032
				GO:0046686	response to cadmium ion	30	2	1.96	0.63062
				GO:0071375	cellular response to peptide hormone sti...	68	4	4.44	0.63106
				GO:0045429	positive regulation of nitric oxide bios...	17	1	1.11	0.63131
				GO:0030326	embryonic limb morphogenesis	17	1	1.11	0.63131
				GO:2000378	negative regulation of reactive oxygen s...	17	1	1.11	0.63131
				GO:0060041	retina development in camera-type eye	17	1	1.11	0.63131
				GO:0050805	negative regulation of synaptic transmis...	17	1	1.11	0.63131
				GO:0007601	visual perception	17	1	1.11	0.63131
				GO:0032024	positive regulation of insulin secretion	17	1	1.11	0.63131
				GO:0019722	calcium-mediated signaling	40	2	2.61	0.63215
				GO:0006469	negative regulation of protein kinase ac...	45	2	2.94	0.63292
				GO:0030036	actin cytoskeleton organization	131	5	8.54	0.63824
				GO:0016311	dephosphorylation	90	2	5.87	0.63991
				GO:0031175	neuron projection development	206	7	13.44	0.64486
				GO:0043434	response to peptide hormone	97	7	6.33	0.64827
				GO:0060333	interferon-gamma-mediated signaling path...	25	2	1.63	0.6508
				GO:0019233	sensory perception of pain	18	1	1.17	0.65241
				GO:0006997	nucleus organization	18	1	1.17	0.65241
				GO:0006919	activation of cysteine-type endopeptidas...	18	1	1.17	0.65241
				GO:0090303	positive regulation of wound healing	18	1	1.17	0.65241
				GO:0071300	cellular response to retinoic acid	18	1	1.17	0.65241
				GO:0031146	SCF-dependent proteasomal ubiquitin-depe...	18	1	1.17	0.65241
				GO:0051262	protein tetramerization	47	2	3.07	0.65416
				GO:0051216	cartilage development	49	2	3.2	0.65447
				GO:0038061	NIK/NF-kappaB signaling	54	6	3.52	0.66413
				GO:0048469	cell maturation	30	4	1.96	0.66592
				GO:0007275	multicellular organism development	947	55	61.77	0.66632
				GO:0070527	platelet aggregation	26	3	1.7	0.66802
				GO:0061098	positive regulation of protein tyrosine ...	20	2	1.3	0.66979
				GO:0008217	regulation of blood pressure	35	2	2.28	0.67207
				GO:1902036	regulation of hematopoietic stem cell di...	19	1	1.24	0.6723
				GO:0060135	maternal process involved in female preg...	19	1	1.24	0.6723
				GO:0001889	liver development	40	2	2.61	0.6739
				GO:0030308	negative regulation of cell growth	40	2	2.61	0.6739
				GO:0008283	cell proliferation	459	30	29.94	0.68049
				GO:0001938	positive regulation of endothelial cell ...	29	2	1.89	0.68978
				GO:0006094	gluconeogenesis	31	2	2.02	0.69008
				GO:0032781	positive regulation of ATPase activity	20	1	1.3	0.69107
				GO:0030838	positive regulation of actin filament po...	20	1	1.3	0.69107
				GO:0034394	protein localization to cell surface	20	1	1.3	0.69107
				GO:0002042	cell migration involved in sprouting ang...	20	1	1.3	0.69107
				GO:0015031	protein transport	322	20	21	0.69134
				GO:0043085	positive regulation of catalytic activit...	304	22	19.83	0.69415
				GO:0002576	platelet degranulation	64	4	4.17	0.70108
				GO:0034614	cellular response to reactive oxygen spe...	59	5	3.85	0.70387
				GO:0010596	negative regulation of endothelial cell ...	25	2	1.63	0.70674
				GO:0001776	leukocyte homeostasis	21	1	1.37	0.70876
				GO:0019886	antigen processing and presentation of e...	21	1	1.37	0.70876
				GO:0043536	positive regulation of blood vessel endo...	21	1	1.37	0.70876
				GO:0030512	negative regulation of transforming grow...	21	1	1.37	0.70876
				GO:0008585	female gonad development	27	2	1.76	0.7236
				GO:0007626	locomotory behavior	35	2	2.28	0.72478
				GO:1990830	cellular response to leukemia inhibitory...	22	1	1.43	0.72545
				GO:0042267	natural killer cell mediated cytotoxicit...	22	1	1.43	0.72545
				GO:0043547	positive regulation of GTPase activity	54	4	3.52	0.73047
				GO:0090090	negative regulation of canonical Wnt sig...	46	3	3	0.73249
				GO:0001649	osteoblast differentiation	51	4	3.33	0.73757
				GO:0042531	positive regulation of tyrosine phosphor...	23	1	1.5	0.74119
				GO:0032722	positive regulation of chemokine product...	23	1	1.5	0.74119
				GO:0007613	memory	23	1	1.5	0.74119
				GO:0060291	long-term synaptic potentiation	23	1	1.5	0.74119
				GO:0010972	negative regulation of G2/M transition o...	23	1	1.5	0.74119
				GO:0009749	response to glucose	46	2	3	0.74708
				GO:0098869	cellular oxidant detoxification	33	3	2.15	0.75228
				GO:0043066	negative regulation of apoptotic process	211	13	13.76	0.75235
				GO:0043279	response to alkaloid	24	1	1.57	0.75603
				GO:0007519	skeletal muscle tissue development	24	1	1.57	0.75603
				GO:0032091	negative regulation of protein binding	24	1	1.57	0.75603
				GO:0018108	peptidyl-tyrosine phosphorylation	116	6	7.57	0.75669
				GO:0050804	modulation of chemical synaptic transmis...	86	4	5.61	0.75741
				GO:0070372	regulation of ERK1 and ERK2 cascade	83	7	5.41	0.76319
				GO:0006612	protein targeting to membrane	25	1	1.63	0.77003
				GO:0061418	regulation of transcription from RNA pol...	25	1	1.63	0.77003
				GO:0097192	extrinsic apoptotic signaling pathway in...	25	1	1.63	0.77003
				GO:0072655	establishment of protein localization to...	25	1	1.63	0.77003
				GO:0016477	cell migration	349	26	22.76	0.77704
				GO:0060071	Wnt signaling pathway, planar cell polar...	31	2	2.02	0.7815
				GO:0007417	central nervous system development	165	9	10.76	0.78307
				GO:0031532	actin cytoskeleton reorganization	26	1	1.7	0.78323
				GO:0098742	cell-cell adhesion via plasma-membrane a...	45	4	2.94	0.79095
				GO:0008285	negative regulation of cell proliferatio...	181	12	11.81	0.79193
				GO:0007612	learning	27	1	1.76	0.79568
				GO:0032355	response to estradiol	36	3	2.35	0.80382
				GO:0050731	positive regulation of peptidyl-tyrosine...	70	4	4.57	0.806
				GO:0046474	glycerophospholipid biosynthetic process	35	2	2.28	0.80602
				GO:0008584	male gonad development	28	1	1.83	0.80741
				GO:0031145	anaphase-promoting complex-dependent cat...	28	1	1.83	0.80741
				GO:0000165	MAPK cascade	249	16	16.24	0.81277
				GO:0006915	apoptotic process	425	21	27.72	0.81452
				GO:0051090	regulation of DNA-binding transcription ...	98	6	6.39	0.81602
				GO:0009062	fatty acid catabolic process	29	1	1.89	0.81848
				GO:0051289	protein homotetramerization	29	1	1.89	0.81848
				GO:0006325	chromatin organization	89	3	5.81	0.82174
				GO:0032092	positive regulation of protein binding	30	1	1.96	0.82892
				GO:0051781	positive regulation of cell division	30	1	1.96	0.82892
				GO:0008637	apoptotic mitochondrial changes	30	1	1.96	0.82892
				GO:0050852	T cell receptor signaling pathway	55	2	3.59	0.8304
				GO:0055085	transmembrane transport	184	8	12	0.83308
				GO:0006259	DNA metabolic process	156	4	10.18	0.83835
				GO:2000117	negative regulation of cysteine-type end...	31	1	2.02	0.83876
				GO:0071456	cellular response to hypoxia	57	2	3.72	0.84893
				GO:0045893	positive regulation of transcription, DN...	219	11	14.28	0.85283
				GO:0035556	intracellular signal transduction	544	27	35.48	0.85529
				GO:0014070	response to organic cyclic compound	203	11	13.24	0.85618
				GO:0034605	cellular response to heat	33	1	2.15	0.85678
				GO:0007409	axonogenesis	98	3	6.39	0.8603
				GO:0018105	peptidyl-serine phosphorylation	68	3	4.44	0.86492
				GO:2001257	regulation of cation channel activity	34	1	2.22	0.86503
				GO:0050680	negative regulation of epithelial cell p...	34	1	2.22	0.86503
				GO:0016310	phosphorylation	504	27	32.87	0.86715
				GO:0033209	tumor necrosis factor-mediated signaling...	50	3	3.26	0.8706
				GO:0070498	interleukin-1-mediated signaling pathway	35	1	2.28	0.8728
				GO:0048010	vascular endothelial growth factor recep...	35	1	2.28	0.8728
				GO:0065003	protein-containing complex assembly	325	20	21.2	0.87489
				GO:0030336	negative regulation of cell migration	79	6	5.15	0.87527
				GO:0010628	positive regulation of gene expression	310	15	20.22	0.8754
				GO:0045944	positive regulation of transcription by ...	159	8	10.37	0.8799
				GO:1990138	neuron projection extension	36	1	2.35	0.88013
				GO:0008284	positive regulation of cell proliferatio...	236	16	15.39	0.88173
				GO:0007219	Notch signaling pathway	37	1	2.41	0.88704
				GO:0006486	protein glycosylation	37	1	2.41	0.88704
				GO:0007411	axon guidance	65	2	4.24	0.89345
				GO:0001890	placenta development	38	1	2.48	0.89356
				GO:0008543	fibroblast growth factor receptor signal...	38	1	2.48	0.89356
				GO:0010629	negative regulation of gene expression	277	10	18.07	0.8989
				GO:0030163	protein catabolic process	164	4	10.7	0.90097
				GO:0010564	regulation of cell cycle process	121	3	7.89	0.90426
				GO:0000082	G1/S transition of mitotic cell cycle	41	1	2.67	0.91095
				GO:0007399	nervous system development	419	18	27.33	0.91407
				GO:0000187	activation of MAPK activity	47	2	3.07	0.91501
				GO:0009967	positive regulation of signal transducti...	390	28	25.44	0.91753
				GO:0007420	brain development	111	5	7.24	0.91867
				GO:0001666	response to hypoxia	100	3	6.52	0.92281
				GO:0000122	negative regulation of transcription by ...	102	3	6.65	0.93761
				GO:0043488	regulation of mRNA stability	47	1	3.07	0.93771
				GO:0000209	protein polyubiquitination	48	1	3.13	0.94132
				GO:0051301	cell division	87	2	5.67	0.94609
				GO:0016579	protein deubiquitination	54	1	3.52	0.959
				GO:0001701	in utero embryonic development	54	1	3.52	0.959
				GO:0072659	protein localization to plasma membrane	54	1	3.52	0.959
				GO:0071407	cellular response to organic cyclic comp...	116	6	7.57	0.96633
				GO:0016192	vesicle-mediated transport	503	41	32.81	0.96839
				GO:0030335	positive regulation of cell migration	151	7	9.85	0.97684
				GO:0043065	positive regulation of apoptotic process	157	5	10.24	0.97834
				GO:0042493	response to drug	232	12	15.13	0.98246
				GO:0030855	epithelial cell differentiation	141	5	9.2	0.98524
				GO:0031346	positive regulation of cell projection o...	87	2	5.67	0.98757
				GO:0045666	positive regulation of neuron differenti...	83	1	5.41	0.99284
				GO:0055114	oxidation-reduction process	219	8	14.28	0.99609
				GO:0010975	regulation of neuron projection developm...	105	1	6.85	0.99812
				GO:1903428	positive regulation of reactive oxygen s...	20	1	1.3	1
				GO:0006732	coenzyme metabolic process	106	6	6.91	1
				GO:0006733	oxidoreduction coenzyme metabolic proces...	60	3	3.91	1
				GO:0006734	NADH metabolic process	20	2	1.3	1
				GO:0006735	NADH regeneration	17	2	1.11	1
				GO:0009435	NAD biosynthetic process	27	2	1.76	1
				GO:0021953	central nervous system neuron differenti...	23	2	1.5	1
				GO:0007346	regulation of mitotic cell cycle	101	1	6.59	1
				GO:0014706	striated muscle tissue development	72	3	4.7	1
				GO:0055007	cardiac muscle cell differentiation	30	1	1.96	1
				GO:0055008	cardiac muscle tissue morphogenesis	15	1	0.98	1
				GO:0034101	erythrocyte homeostasis	27	1	1.76	1
				GO:0099536	synaptic signaling	112	6	7.31	1
				GO:0099537	trans-synaptic signaling	110	6	7.17	1
				GO:0034103	regulation of tissue remodeling	23	4	1.5	1
				GO:0043393	regulation of protein binding	62	3	4.04	1
				GO:0001763	morphogenesis of a branching structure	45	5	2.94	1
				GO:0034104	negative regulation of tissue remodeling	10	2	0.65	1
				GO:0051896	regulation of protein kinase B signaling	69	5	4.5	1
				GO:0034109	homotypic cell-cell adhesion	35	4	2.28	1
				GO:0051899	membrane depolarization	17	1	1.11	1
				GO:0080134	regulation of response to stress	413	37	26.94	1
				GO:0000904	cell morphogenesis involved in different...	146	5	9.52	1
				GO:0080135	regulation of cellular response to stres...	162	7	10.57	1
				GO:1904018	positive regulation of vasculature devel...	67	7	4.37	1
				GO:1904019	epithelial cell apoptotic process	27	3	1.76	1
				GO:0001756	somitogenesis	10	1	0.65	1
				GO:1901990	regulation of mitotic cell cycle phase t...	62	1	4.04	1
				GO:0009408	response to heat	47	1	3.07	1
				GO:1901991	negative regulation of mitotic cell cycl...	42	1	2.74	1
				GO:0045453	bone resorption	17	1	1.11	1
				GO:0031214	biomineral tissue development	37	5	2.41	1
				GO:0002366	leukocyte activation involved in immune ...	238	31	15.52	1
				GO:0002367	cytokine production involved in immune r...	34	2	2.22	1
				GO:0002369	T cell cytokine production	12	2	0.78	1
				GO:1904035	regulation of epithelial cell apoptotic ...	26	3	1.7	1
				GO:1904036	negative regulation of epithelial cell a...	11	2	0.72	1
				GO:1904037	positive regulation of epithelial cell a...	15	1	0.98	1
				GO:0015980	energy derivation by oxidation of organi...	48	1	3.13	1
				GO:0021915	neural tube development	25	1	1.63	1
				GO:0010389	regulation of G2/M transition of mitotic...	29	1	1.89	1
				GO:0001774	microglial cell activation	16	3	1.04	1
				GO:0001775	cell activation	422	42	27.53	1
				GO:0043367	CD4-positive, alpha-beta T cell differen...	18	3	1.17	1
				GO:0043368	positive T cell selection	11	1	0.72	1
				GO:0016567	protein ubiquitination	98	2	6.39	1
				GO:1903409	reactive oxygen species biosynthetic pro...	34	4	2.22	1
				GO:0016569	covalent chromatin modification	59	2	3.85	1
				GO:0051851	modification by host of symbiont morphol...	21	5	1.37	1
				GO:0006897	endocytosis	188	16	12.26	1
				GO:0010324	membrane invagination	22	2	1.43	1
				GO:0009199	ribonucleoside triphosphate metabolic pr...	67	2	4.37	1
				GO:0051881	regulation of mitochondrial membrane pot...	22	2	1.43	1
				GO:0051883	killing of cells in other organism invol...	10	4	0.65	1
				GO:0045428	regulation of nitric oxide biosynthetic ...	22	1	1.43	1
				GO:0002376	immune system process	759	71	49.51	1
				GO:0002377	immunoglobulin production	17	1	1.11	1
				GO:0043370	regulation of CD4-positive, alpha-beta T...	11	2	0.72	1
				GO:0016570	histone modification	59	2	3.85	1
				GO:0016571	histone methylation	15	1	0.98	1
				GO:0007492	endoderm development	17	1	1.11	1
				GO:0016573	histone acetylation	22	1	1.43	1
				GO:0015918	sterol transport	25	1	1.63	1
				GO:0017157	regulation of exocytosis	46	6	3	1
				GO:0042743	hydrogen peroxide metabolic process	14	1	0.91	1
				GO:0033673	negative regulation of kinase activity	48	2	3.13	1
				GO:0033674	positive regulation of kinase activity	141	13	9.2	1
				GO:1901987	regulation of cell cycle phase transitio...	64	1	4.17	1
				GO:1901988	negative regulation of cell cycle phase ...	43	1	2.8	1
				GO:0006865	amino acid transport	12	1	0.78	1
				GO:0009161	ribonucleoside monophosphate metabolic p...	82	4	5.35	1
				GO:0045445	myoblast differentiation	23	2	1.5	1
				GO:0002312	B cell activation involved in immune res...	15	1	0.98	1
				GO:0001736	establishment of planar polarity	32	2	2.09	1
				GO:0009163	nucleoside biosynthetic process	16	2	1.04	1
				GO:0001738	morphogenesis of a polarized epithelium	34	2	2.22	1
				GO:0019220	regulation of phosphate metabolic proces...	367	24	23.94	1
				GO:0006869	lipid transport	78	8	5.09	1
				GO:0009165	nucleotide biosynthetic process	92	4	6	1
				GO:0019222	regulation of metabolic process	1026	58	66.92	1
				GO:0009166	nucleotide catabolic process	54	3	3.52	1
				GO:0070997	neuron death	96	4	6.26	1
				GO:0009167	purine ribonucleoside monophosphate meta...	78	3	5.09	1
				GO:0009168	purine ribonucleoside monophosphate bios...	50	2	3.26	1
				GO:1905269	positive regulation of chromatin organiz...	15	1	0.98	1
				GO:0019229	regulation of vasoconstriction	10	2	0.65	1
				GO:0033627	cell adhesion mediated by integrin	23	3	1.5	1
				GO:0042737	drug catabolic process	35	4	2.28	1
				GO:0034284	response to monosaccharide	50	2	3.26	1
				GO:0033628	regulation of cell adhesion mediated by ...	20	3	1.3	1
				GO:0009150	purine ribonucleotide metabolic process	121	5	7.89	1
				GO:0071229	cellular response to acid chemical	44	3	2.87	1
				GO:0009152	purine ribonucleotide biosynthetic proce...	66	3	4.3	1
				GO:0051817	modification of morphology or physiology...	35	5	2.28	1
				GO:0009154	purine ribonucleotide catabolic process	10	1	0.65	1
				GO:0051818	disruption of cells of other organism in...	10	4	0.65	1
				GO:0009156	ribonucleoside monophosphate biosyntheti...	54	3	3.52	1
				GO:0019217	regulation of fatty acid metabolic proce...	23	2	1.5	1
				GO:0071214	cellular response to abiotic stimulus	71	2	4.63	1
				GO:0019218	regulation of steroid metabolic process	37	1	2.41	1
				GO:2001141	regulation of RNA biosynthetic process	443	21	28.9	1
				GO:0019219	regulation of nucleobase-containing comp...	518	22	33.79	1
				GO:0071216	cellular response to biotic stimulus	63	8	4.11	1
				GO:0033619	membrane protein proteolysis	16	1	1.04	1
				GO:0006886	intracellular protein transport	160	3	10.44	1
				GO:0006887	exocytosis	285	30	18.59	1
				GO:0009185	ribonucleoside diphosphate metabolic pro...	39	2	2.54	1
				GO:1903169	regulation of calcium ion transmembrane ...	31	1	2.02	1
				GO:0071241	cellular response to inorganic substance	55	4	3.59	1
				GO:0034220	ion transmembrane transport	127	3	8.28	1
				GO:0043330	response to exogenous dsRNA	13	1	0.85	1
				GO:0061919	process utilizing autophagic mechanism	84	3	5.48	1
				GO:0043331	response to dsRNA	15	1	0.98	1
				GO:0006873	cellular ion homeostasis	112	10	7.31	1
				GO:0001704	formation of primary germ layer	25	1	1.63	1
				GO:0006875	cellular metal ion homeostasis	104	9	6.78	1
				GO:0046031	ADP metabolic process	34	2	2.22	1
				GO:0086065	cell communication involved in cardiac c...	14	2	0.91	1
				GO:0001706	endoderm formation	12	1	0.78	1
				GO:0048468	cell development	384	15	25.05	1
				GO:0046034	ATP metabolic process	64	2	4.17	1
				GO:0006879	cellular iron ion homeostasis	17	2	1.11	1
				GO:0009179	purine ribonucleoside diphosphate metabo...	38	2	2.48	1
				GO:0006820	anion transport	77	5	5.02	1
				GO:0071236	cellular response to antibiotic	37	3	2.41	1
				GO:0009123	nucleoside monophosphate metabolic proce...	91	4	5.94	1
				GO:0009124	nucleoside monophosphate biosynthetic pr...	60	3	3.91	1
				GO:0015908	fatty acid transport	26	3	1.7	1
				GO:0034219	carbohydrate transmembrane transport	27	4	1.76	1
				GO:2000026	regulation of multicellular organismal d...	465	25	30.33	1
				GO:0009126	purine nucleoside monophosphate metaboli...	78	3	5.09	1
				GO:2000027	regulation of animal organ morphogenesis	68	5	4.44	1
				GO:0009127	purine nucleoside monophosphate biosynth...	50	2	3.26	1
				GO:0017144	drug metabolic process	210	19	13.7	1
				GO:0008064	regulation of actin polymerization or de...	35	1	2.28	1
				GO:0097553	calcium ion transmembrane import into cy...	30	2	1.96	1
				GO:0006810	transport	918	63	59.88	1
				GO:0006811	ion transport	232	12	15.13	1
				GO:0006812	cation transport	163	9	10.63	1
				GO:0006813	potassium ion transport	21	1	1.37	1
				GO:0006814	sodium ion transport	29	1	1.89	1
				GO:0006816	calcium ion transport	75	3	4.89	1
				GO:0009112	nucleobase metabolic process	13	1	0.85	1
				GO:0034248	regulation of cellular amide metabolic p...	89	1	5.81	1
				GO:0009116	nucleoside metabolic process	27	2	1.76	1
				GO:0009117	nucleotide metabolic process	175	6	11.41	1
				GO:0009119	ribonucleoside metabolic process	17	2	1.11	1
				GO:0043300	regulation of leukocyte degranulation	16	4	1.04	1
				GO:0043303	mast cell degranulation	16	1	1.04	1
				GO:0043304	regulation of mast cell degranulation	10	1	0.65	1
				GO:0001894	tissue homeostasis	54	3	3.52	1
				GO:0060828	regulation of canonical Wnt signaling pa...	62	3	4.04	1
				GO:0009141	nucleoside triphosphate metabolic proces...	77	3	5.02	1
				GO:0007423	sensory organ development	77	3	5.02	1
				GO:0009144	purine nucleoside triphosphate metabolic...	70	2	4.57	1
				GO:0030901	midbrain development	19	2	1.24	1
				GO:0009145	purine nucleoside triphosphate biosynthe...	39	2	2.54	1
				GO:0030902	hindbrain development	26	2	1.7	1
				GO:0046006	regulation of activated T cell prolifera...	15	3	0.98	1
				GO:0010498	proteasomal protein catabolic process	78	1	5.09	1
				GO:1902531	regulation of intracellular signal trans...	396	23	25.83	1
				GO:1902532	negative regulation of intracellular sig...	98	2	6.39	1
				GO:1902533	positive regulation of intracellular sig...	273	22	17.81	1
				GO:0006836	neurotransmitter transport	36	1	2.35	1
				GO:0009132	nucleoside diphosphate metabolic process	43	3	2.8	1
				GO:0061900	glial cell activation	19	3	1.24	1
				GO:1903115	regulation of actin filament-based movem...	10	1	0.65	1
				GO:0006839	mitochondrial transport	39	1	2.54	1
				GO:0009135	purine nucleoside diphosphate metabolic ...	38	2	2.48	1
				GO:0007416	synapse assembly	40	2	2.61	1
				GO:1904950	negative regulation of establishment of ...	38	5	2.48	1
				GO:1904951	positive regulation of establishment of ...	114	7	7.44	1
				GO:0097529	myeloid leukocyte migration	77	9	5.02	1
				GO:0002495	antigen processing and presentation of p...	21	1	1.37	1
				GO:0032368	regulation of lipid transport	33	2	2.15	1
				GO:0043491	protein kinase B signaling	76	5	4.96	1
				GO:0007431	salivary gland development	15	1	0.98	1
				GO:0007435	salivary gland morphogenesis	14	1	0.91	1
				GO:0035051	cardiocyte differentiation	36	1	2.35	1
				GO:0008016	regulation of heart contraction	49	2	3.2	1
				GO:0010466	negative regulation of peptidase activit...	77	5	5.02	1
				GO:0010467	gene expression	740	34	48.27	1
				GO:0010468	regulation of gene expression	613	31	39.98	1
				GO:0006801	superoxide metabolic process	23	5	1.5	1
				GO:0042866	pyruvate biosynthetic process	31	2	2.02	1
				GO:0009100	glycoprotein metabolic process	76	5	4.96	1
				GO:0009101	glycoprotein biosynthetic process	59	4	3.85	1
				GO:0045165	cell fate commitment	37	2	2.41	1
				GO:0006807	nitrogen compound metabolic process	1582	87	103.19	1
				GO:0032386	regulation of intracellular transport	85	1	5.54	1
				GO:1905207	regulation of cardiocyte differentiation	19	1	1.24	1
				GO:0009108	coenzyme biosynthetic process	62	3	4.04	1
				GO:0097530	granulocyte migration	46	8	3	1
				GO:0032388	positive regulation of intracellular tra...	45	1	2.94	1
				GO:1905209	positive regulation of cardiocyte differ...	12	1	0.78	1
				GO:0005996	monosaccharide metabolic process	91	5	5.94	1
				GO:0002460	adaptive immune response based on somati...	83	12	5.41	1
				GO:0032370	positive regulation of lipid transport	18	1	1.17	1
				GO:0044092	negative regulation of molecular functio...	227	11	14.81	1
				GO:0044093	positive regulation of molecular functio...	369	24	24.07	1
				GO:0008037	cell recognition	38	4	2.48	1
				GO:0043462	regulation of ATPase activity	24	2	1.57	1
				GO:0042886	amide transport	334	21	21.79	1
				GO:0045184	establishment of protein localization	341	21	22.24	1
				GO:0045185	maintenance of protein location	19	1	1.24	1
				GO:0051568	histone H3-K4 methylation	10	1	0.65	1
				GO:0002455	humoral immune response mediated by circ...	28	6	1.83	1
				GO:0002456	T cell mediated immunity	29	3	1.89	1
				GO:0086001	cardiac muscle cell action potential	13	2	0.85	1
				GO:2001252	positive regulation of chromosome organi...	25	1	1.63	1
				GO:0086002	cardiac muscle cell action potential inv...	10	2	0.65	1
				GO:0001823	mesonephros development	24	4	1.57	1
				GO:0086003	cardiac muscle cell contraction	13	2	0.85	1
				GO:0019751	polyol metabolic process	29	1	1.89	1
				GO:0019752	carboxylic acid metabolic process	259	22	16.89	1
				GO:0022610	biological adhesion	383	34	24.98	1
				GO:0022612	gland morphogenesis	43	5	2.8	1
				GO:0045123	cellular extravasation	28	5	1.83	1
				GO:0044060	regulation of endocrine process	13	1	0.85	1
				GO:0045124	regulation of bone resorption	10	1	0.65	1
				GO:0043487	regulation of RNA stability	48	1	3.13	1
				GO:0001817	regulation of cytokine production	193	17	12.59	1
				GO:0002474	antigen processing and presentation of p...	34	4	2.22	1
				GO:0001818	negative regulation of cytokine producti...	78	9	5.09	1
				GO:0001819	positive regulation of cytokine producti...	134	10	8.74	1
				GO:0038093	Fc receptor signaling pathway	65	6	4.24	1
				GO:0002478	antigen processing and presentation of e...	49	3	3.2	1
				GO:0038094	Fc-gamma receptor signaling pathway	30	4	1.96	1
				GO:0001841	neural tube formation	19	1	1.24	1
				GO:0034762	regulation of transmembrane transport	111	6	7.24	1
				GO:0034763	negative regulation of transmembrane tra...	29	1	1.89	1
				GO:0001843	neural tube closure	19	1	1.24	1
				GO:0034764	positive regulation of transmembrane tra...	50	5	3.26	1
				GO:0032330	regulation of chondrocyte differentiatio...	13	1	0.85	1
				GO:0034765	regulation of ion transmembrane transpor...	86	2	5.61	1
				GO:0034766	negative regulation of ion transmembrane...	22	1	1.43	1
				GO:0034767	positive regulation of ion transmembrane...	34	2	2.22	1
				GO:0044057	regulation of system process	126	7	8.22	1
				GO:0002429	immune response-activating cell surface ...	90	5	5.87	1
				GO:0071772	response to BMP	33	3	2.15	1
				GO:0071773	cellular response to BMP stimulus	33	3	2.15	1
				GO:0034754	cellular hormone metabolic process	24	1	1.57	1
				GO:0009260	ribonucleotide biosynthetic process	69	4	4.5	1
				GO:0009261	ribonucleotide catabolic process	10	1	0.65	1
				GO:0001837	epithelial to mesenchymal transition	28	2	1.83	1
				GO:0072358	cardiovascular system development	195	15	12.72	1
				GO:0001838	embryonic epithelial tube formation	22	2	1.43	1
				GO:0044085	cellular component biogenesis	488	25	31.83	1
				GO:0072359	circulatory system development	255	16	16.63	1
				GO:0009266	response to temperature stimulus	57	1	3.72	1
				GO:0044087	regulation of cellular component biogene...	192	8	12.52	1
				GO:0003073	regulation of systemic arterial blood pr...	16	1	1.04	1
				GO:0019724	B cell mediated immunity	41	6	2.67	1
				GO:0044089	positive regulation of cellular componen...	117	6	7.63	1
				GO:0019725	cellular homeostasis	180	13	11.74	1
				GO:0043410	positive regulation of MAPK cascade	149	13	9.72	1
				GO:1902652	secondary alcohol metabolic process	42	2	2.74	1
				GO:0043412	macromolecule modification	742	39	48.4	1
				GO:0097696	STAT cascade	41	1	2.67	1
				GO:0043413	macromolecule glycosylation	37	1	2.41	1
				GO:1902653	secondary alcohol biosynthetic process	23	1	1.5	1
				GO:0002440	production of molecular mediator of immu...	49	4	3.2	1
				GO:0044070	regulation of anion transport	24	2	1.57	1
				GO:0043414	macromolecule methylation	26	1	1.7	1
				GO:0002443	leukocyte mediated immunity	273	33	17.81	1
				GO:0045137	development of primary sexual characteri...	49	2	3.2	1
				GO:0002444	myeloid leukocyte mediated immunity	204	28	13.31	1
				GO:0002446	neutrophil mediated immunity	187	27	12.2	1
				GO:0002448	mast cell mediated immunity	16	1	1.04	1
				GO:0060560	developmental growth involved in morphog...	52	4	3.39	1
				GO:0002449	lymphocyte mediated immunity	83	8	5.41	1
				GO:0009259	ribonucleotide metabolic process	124	6	8.09	1
				GO:0038066	p38MAPK cascade	11	1	0.72	1
				GO:0060562	epithelial tube morphogenesis	66	4	4.3	1
				GO:1902680	positive regulation of RNA biosynthetic ...	232	11	15.13	1
				GO:0071715	icosanoid transport	11	2	0.72	1
				GO:2001242	regulation of intrinsic apoptotic signal...	38	1	2.48	1
				GO:0002431	Fc receptor mediated stimulatory signali...	30	4	1.96	1
				GO:0072376	protein activation cascade	57	10	3.72	1
				GO:0007163	establishment or maintenance of cell pol...	28	1	1.83	1
				GO:0002433	immune response-regulating cell surface ...	30	4	1.96	1
				GO:0007164	establishment of tissue polarity	32	2	2.09	1
				GO:0003012	muscle system process	104	5	6.78	1
				GO:0003013	circulatory system process	117	7	7.63	1
				GO:0007167	enzyme linked receptor protein signaling...	260	11	16.96	1
				GO:0002437	inflammatory response to antigenic stimu...	17	4	1.11	1
				GO:0003014	renal system process	20	1	1.3	1
				GO:0007169	transmembrane receptor protein tyrosine ...	194	7	12.65	1
				GO:0003015	heart process	59	2	3.85	1
				GO:0032309	icosanoid secretion	11	2	0.72	1
				GO:0110053	regulation of actin filament organizatio...	54	2	3.52	1
				GO:0019748	secondary metabolic process	19	1	1.24	1
				GO:0022600	digestive system process	20	2	1.3	1
				GO:0003018	vascular process in circulatory system	39	2	2.54	1
				GO:0022602	ovulation cycle process	16	1	1.04	1
				GO:2001233	regulation of apoptotic signaling pathwa...	103	4	6.72	1
				GO:0022603	regulation of anatomical structure morph...	257	17	16.76	1
				GO:0022604	regulation of cell morphogenesis	88	4	5.74	1
				GO:2001234	negative regulation of apoptotic signali...	55	2	3.59	1
				GO:2001235	positive regulation of apoptotic signali...	52	2	3.39	1
				GO:0006575	cellular modified amino acid metabolic p...	55	6	3.59	1
				GO:0120161	regulation of cold-induced thermogenesis	28	5	1.83	1
				GO:2001236	regulation of extrinsic apoptotic signal...	48	3	3.13	1
				GO:0043436	oxoacid metabolic process	289	25	18.85	1
				GO:0022607	cellular component assembly	475	25	30.98	1
				GO:0048167	regulation of synaptic plasticity	41	1	2.67	1
				GO:2001237	negative regulation of extrinsic apoptot...	35	2	2.28	1
				GO:0007154	cell communication	1085	74	70.77	1
				GO:2001238	positive regulation of extrinsic apoptot...	12	1	0.78	1
				GO:0072329	monocarboxylic acid catabolic process	36	3	2.35	1
				GO:1902679	negative regulation of RNA biosynthetic ...	146	6	9.52	1
				GO:0038083	peptidyl-tyrosine autophosphorylation	10	1	0.65	1
				GO:0003044	regulation of systemic arterial blood pr...	11	1	0.72	1
				GO:0038084	vascular endothelial growth factor signa...	13	1	0.85	1
				GO:0046916	cellular transition metal ion homeostasi...	26	3	1.7	1
				GO:0006520	cellular amino acid metabolic process	90	7	5.87	1
				GO:1902622	regulation of neutrophil migration	12	2	0.78	1
				GO:0045103	intermediate filament-based process	13	1	0.85	1
				GO:1902624	positive regulation of neutrophil migrat...	10	2	0.65	1
				GO:0045104	intermediate filament cytoskeleton organ...	13	1	0.85	1
				GO:0046942	carboxylic acid transport	45	5	2.94	1
				GO:0007187	G protein-coupled receptor signaling pat...	22	1	1.43	1
				GO:0007188	adenylate cyclase-modulating G protein-c...	19	1	1.24	1
				GO:0006511	ubiquitin-dependent protein catabolic pr...	83	1	5.41	1
				GO:0097659	nucleic acid-templated transcription	455	21	29.68	1
				GO:0006518	peptide metabolic process	170	4	11.09	1
				GO:0007178	transmembrane receptor protein serine/th...	74	5	4.83	1
				GO:0110020	regulation of actomyosin structure organ...	22	1	1.43	1
				GO:0007179	transforming growth factor beta receptor...	45	1	2.94	1
				GO:0072330	monocarboxylic acid biosynthetic process	72	7	4.7	1
				GO:0043401	steroid hormone mediated signaling pathw...	19	1	1.24	1
				GO:0046939	nucleotide phosphorylation	37	3	2.41	1
				GO:1902644	tertiary alcohol metabolic process	10	1	0.65	1
				GO:0043405	regulation of MAP kinase activity	94	5	6.13	1
				GO:0043407	negative regulation of MAP kinase activi...	16	1	1.04	1
				GO:0043408	regulation of MAPK cascade	184	14	12	1
				GO:0043409	negative regulation of MAPK cascade	37	1	2.41	1
				GO:0042590	antigen processing and presentation of e...	28	2	1.83	1
				GO:0042592	homeostatic process	360	23	23.48	1
				GO:0071702	organic substance transport	432	34	28.18	1
				GO:0071704	organic substance metabolic process	1735	96	113.17	1
				GO:0071705	nitrogen compound transport	360	24	23.48	1
				GO:0071706	tumor necrosis factor superfamily cytoki...	47	4	3.07	1
				GO:0000302	response to reactive oxygen species	81	5	5.28	1
				GO:0000303	response to superoxide	11	2	0.72	1
				GO:0000305	response to oxygen radical	11	2	0.72	1
				GO:0003002	regionalization	37	6	2.41	1
				GO:0060541	respiratory system development	47	4	3.07	1
				GO:0003006	developmental process involved in reprod...	122	5	7.96	1
				GO:0003007	heart morphogenesis	45	1	2.94	1
				GO:0003008	system process	318	17	20.74	1
				GO:1900542	regulation of purine nucleotide metaboli...	23	1	1.5	1
				GO:0060548	negative regulation of cell death	241	13	15.72	1
				GO:0046902	regulation of mitochondrial membrane per...	19	1	1.24	1
				GO:0046903	secretion	442	42	28.83	1
				GO:0150063	visual system development	47	5	3.07	1
				GO:0038034	signal transduction in absence of ligand	25	1	1.63	1
				GO:0046907	intracellular transport	284	4	18.52	1
				GO:0060537	muscle tissue development	75	3	4.89	1
				GO:0048144	fibroblast proliferation	25	1	1.63	1
				GO:0060538	skeletal muscle organ development	25	1	1.63	1
				GO:0048145	regulation of fibroblast proliferation	25	1	1.63	1
				GO:0001568	blood vessel development	188	15	12.26	1
				GO:0032459	regulation of protein oligomerization	11	2	0.72	1
				GO:0071897	DNA biosynthetic process	37	2	2.41	1
				GO:0009201	ribonucleoside triphosphate biosynthetic...	38	2	2.48	1
				GO:0001558	regulation of cell growth	101	4	6.59	1
				GO:0009205	purine ribonucleoside triphosphate metab...	67	2	4.37	1
				GO:0009206	purine ribonucleoside triphosphate biosy...	38	2	2.48	1
				GO:0042551	neuron maturation	10	2	0.65	1
				GO:0042558	pteridine-containing compound metabolic ...	12	1	0.78	1
				GO:1901360	organic cyclic compound metabolic proces...	916	35	59.75	1
				GO:1901361	organic cyclic compound catabolic proces...	173	6	11.28	1
				GO:1901362	organic cyclic compound biosynthetic pro...	636	28	41.48	1
				GO:0032479	regulation of type I interferon producti...	37	3	2.41	1
				GO:0150076	neuroinflammatory response	26	4	1.7	1
				GO:0150077	regulation of neuroinflammatory response	20	4	1.3	1
				GO:0043161	proteasome-mediated ubiquitin-dependent ...	66	1	4.3	1
				GO:0090596	sensory organ morphogenesis	34	1	2.22	1
				GO:0010171	body morphogenesis	10	1	0.65	1
				GO:0006690	icosanoid metabolic process	25	2	1.63	1
				GO:0051651	maintenance of location in cell	19	1	1.24	1
				GO:0006692	prostanoid metabolic process	15	1	0.98	1
				GO:0006693	prostaglandin metabolic process	15	1	0.98	1
				GO:0006694	steroid biosynthetic process	47	2	3.07	1
				GO:0009790	embryo development	154	5	10.04	1
				GO:0006695	cholesterol biosynthetic process	23	1	1.5	1
				GO:0009792	embryo development ending in birth or eg...	86	2	5.61	1
				GO:0032412	regulation of ion transmembrane transpor...	49	1	3.2	1
				GO:0051656	establishment of organelle localization	72	1	4.7	1
				GO:0061383	trabecula morphogenesis	17	2	1.11	1
				GO:1905897	regulation of response to endoplasmic re...	19	1	1.24	1
				GO:0106118	regulation of sterol biosynthetic proces...	16	1	1.04	1
				GO:0032418	lysosome localization	19	1	1.24	1
				GO:0009799	specification of symmetry	14	2	0.91	1
				GO:0018393	internal peptidyl-lysine acetylation	23	1	1.5	1
				GO:0018394	peptidyl-lysine acetylation	26	1	1.7	1
				GO:0001516	prostaglandin biosynthetic process	10	1	0.65	1
				GO:0030323	respiratory tube development	47	4	3.07	1
				GO:0019882	antigen processing and presentation	71	6	4.63	1
				GO:0032446	protein modification by small protein co...	109	2	7.11	1
				GO:0019884	antigen processing and presentation of e...	49	3	3.2	1
				GO:0043170	macromolecule metabolic process	1393	70	90.86	1
				GO:0035924	cellular response to vascular endothelia...	21	1	1.37	1
				GO:1901379	regulation of potassium ion transmembran...	12	1	0.78	1
				GO:0071887	leukocyte apoptotic process	26	2	1.7	1
				GO:0051674	localization of cell	368	26	24	1
				GO:0035929	steroid hormone secretion	10	1	0.65	1
				GO:0045216	cell-cell junction organization	30	3	1.96	1
				GO:0030316	osteoclast differentiation	26	2	1.7	1
				GO:0061326	renal tubule development	19	2	1.24	1
				GO:0033013	tetrapyrrole metabolic process	18	3	1.17	1
				GO:0042542	response to hydrogen peroxide	48	3	3.13	1
				GO:0006664	glycolipid metabolic process	17	2	1.11	1
				GO:0090559	regulation of membrane permeability	20	1	1.3	1
				GO:0006665	sphingolipid metabolic process	26	1	1.7	1
				GO:0033043	regulation of organelle organization	221	7	14.41	1
				GO:0099054	presynapse assembly	14	1	0.91	1
				GO:0033044	regulation of chromosome organization	43	1	2.8	1
				GO:0019827	stem cell population maintenance	25	1	1.63	1
				GO:0042533	tumor necrosis factor biosynthetic proce...	10	1	0.65	1
				GO:0042534	regulation of tumor necrosis factor bios...	10	1	0.65	1
				GO:0071825	protein-lipid complex subunit organizati...	17	2	1.11	1
				GO:0043112	receptor metabolic process	51	2	3.33	1
				GO:0071827	plasma lipoprotein particle organization	16	2	1.04	1
				GO:0000422	autophagy of mitochondrion	12	1	0.78	1
				GO:0030334	regulation of cell migration	235	12	15.33	1
				GO:0009755	hormone-mediated signaling pathway	29	1	1.89	1
				GO:1901342	regulation of vasculature development	118	12	7.7	1
				GO:1901343	negative regulation of vasculature devel...	42	3	2.74	1
				GO:0033036	macromolecule localization	509	31	33.2	1
				GO:0051640	organelle localization	89	1	5.81	1
				GO:0051641	cellular localization	439	9	28.63	1
				GO:0007260	tyrosine phosphorylation of STAT protein	27	1	1.76	1
				GO:0006687	glycosphingolipid metabolic process	14	1	0.91	1
				GO:0061333	renal tubule morphogenesis	14	2	0.91	1
				GO:0051649	establishment of localization in cell	342	6	22.31	1
				GO:0043149	stress fiber assembly	24	1	1.57	1
				GO:0106106	cold-induced thermogenesis	28	5	1.83	1
				GO:0061337	cardiac conduction	23	2	1.5	1
				GO:0071840	cellular component organization or bioge...	1028	59	67.05	1
				GO:0007268	chemical synaptic transmission	108	6	7.04	1
				GO:0032409	regulation of transporter activity	52	1	3.39	1
				GO:0001501	skeletal system development	99	5	6.46	1
				GO:0006672	ceramide metabolic process	16	1	1.04	1
				GO:0001503	ossification	95	7	6.2	1
				GO:0001505	regulation of neurotransmitter levels	63	5	4.11	1
				GO:0001508	action potential	20	2	1.3	1
				GO:0007254	JNK cascade	52	6	3.39	1
				GO:0099024	plasma membrane invagination	19	2	1.24	1
				GO:0019835	cytolysis	22	4	1.43	1
				GO:0007259	JAK-STAT cascade	41	1	2.67	1
				GO:0070371	ERK1 and ERK2 cascade	90	7	5.87	1
				GO:0060688	regulation of morphogenesis of a branchi...	11	2	0.72	1
				GO:0030301	cholesterol transport	24	1	1.57	1
				GO:0042509	regulation of tyrosine phosphorylation o...	26	1	1.7	1
				GO:0006629	lipid metabolic process	283	19	18.46	1
				GO:0009725	response to hormone	217	15	14.15	1
				GO:0048259	regulation of receptor-mediated endocyto...	34	4	2.22	1
				GO:0033002	muscle cell proliferation	63	5	4.11	1
				GO:0033003	regulation of mast cell activation	11	1	0.72	1
				GO:0033006	regulation of mast cell activation invol...	11	1	0.72	1
				GO:0060675	ureteric bud morphogenesis	13	2	0.85	1
				GO:0048285	organelle fission	51	1	3.33	1
				GO:0007276	gamete generation	71	1	4.63	1
				GO:0009719	response to endogenous stimulus	371	23	24.2	1
				GO:0006643	membrane lipid metabolic process	29	2	1.89	1
				GO:0060627	regulation of vesicle-mediated transport	131	11	8.54	1
				GO:0051603	proteolysis involved in cellular protein...	106	2	6.91	1
				GO:0006644	phospholipid metabolic process	80	7	5.22	1
				GO:0051604	protein maturation	99	9	6.46	1
				GO:0051606	detection of stimulus	39	2	2.54	1
				GO:0070316	regulation of G0 to G1 transition	10	1	0.65	1
				GO:0009743	response to carbohydrate	61	3	3.98	1
				GO:0007224	smoothened signaling pathway	13	1	0.85	1
				GO:1903725	regulation of phospholipid metabolic pro...	24	2	1.57	1
				GO:0009746	response to hexose	47	2	3.07	1
				GO:1903727	positive regulation of phospholipid meta...	17	2	1.11	1
				GO:0042692	muscle cell differentiation	66	1	4.3	1
				GO:0071804	cellular potassium ion transport	14	1	0.91	1
				GO:0071805	potassium ion transmembrane transport	14	1	0.91	1
				GO:0006633	fatty acid biosynthetic process	30	2	1.96	1
				GO:0042698	ovulation cycle	21	1	1.37	1
				GO:0098754	detoxification	39	3	2.54	1
				GO:0006636	unsaturated fatty acid biosynthetic proc...	12	1	0.78	1
				GO:0006637	acyl-CoA metabolic process	20	1	1.3	1
				GO:0006638	neutral lipid metabolic process	24	4	1.57	1
				GO:0006639	acylglycerol metabolic process	23	4	1.5	1
				GO:0002292	T cell differentiation involved in immun...	19	3	1.24	1
				GO:0002293	alpha-beta T cell differentiation involv...	17	3	1.11	1
				GO:0002294	CD4-positive, alpha-beta T cell differen...	17	3	1.11	1
				GO:0031589	cell-substrate adhesion	95	8	6.2	1
				GO:0007249	I-kappaB kinase/NF-kappaB signaling	58	5	3.78	1
				GO:0098771	inorganic ion homeostasis	126	10	8.22	1
				GO:0098773	skin epidermis development	23	1	1.5	1
				GO:0046390	ribose phosphate biosynthetic process	72	4	4.7	1
				GO:0001667	ameboidal-type cell migration	104	6	6.78	1
				GO:0048247	lymphocyte chemotaxis	14	2	0.91	1
				GO:0046394	carboxylic acid biosynthetic process	98	9	6.39	1
				GO:0043299	leukocyte degranulation	198	27	12.91	1
				GO:0046395	carboxylic acid catabolic process	70	7	4.57	1
				GO:0001654	eye development	45	3	2.94	1
				GO:0016064	immunoglobulin mediated immune response	40	6	2.61	1
				GO:0006605	protein targeting	65	1	4.24	1
				GO:0001655	urogenital system development	67	8	4.37	1
				GO:0001656	metanephros development	16	1	1.04	1
				GO:0098727	maintenance of cell number	26	1	1.7	1
				GO:0001658	branching involved in ureteric bud morph...	12	2	0.78	1
				GO:0001659	temperature homeostasis	35	5	2.28	1
				GO:0016051	carbohydrate biosynthetic process	60	2	3.91	1
				GO:0070302	regulation of stress-activated protein k...	59	6	3.85	1
				GO:0070303	negative regulation of stress-activated ...	10	1	0.65	1
				GO:0016053	organic acid biosynthetic process	98	9	6.39	1
				GO:0070304	positive regulation of stress-activated ...	41	5	2.67	1
				GO:0016054	organic acid catabolic process	70	7	4.57	1
				GO:0016055	Wnt signaling pathway	106	3	6.91	1
				GO:0002262	myeloid cell homeostasis	33	1	2.15	1
				GO:0002263	cell activation involved in immune respo...	240	31	15.65	1
				GO:0002269	leukocyte activation involved in inflamm...	16	3	1.04	1
				GO:0060606	tube closure	19	1	1.24	1
				GO:0002251	organ or tissue specific immune response	11	2	0.72	1
				GO:0002252	immune effector process	368	43	24	1
				GO:0043266	regulation of potassium ion transport	14	1	0.91	1
				GO:0001676	long-chain fatty acid metabolic process	16	1	1.04	1
				GO:0045786	negative regulation of cell cycle	103	2	6.72	1
				GO:0002253	activation of immune response	183	22	11.94	1
				GO:0046364	monosaccharide biosynthetic process	37	2	2.41	1
				GO:0043269	regulation of ion transport	132	6	8.61	1
				GO:0034599	cellular response to oxidative stress	101	5	6.59	1
				GO:0046365	monosaccharide catabolic process	33	2	2.15	1
				GO:1903706	regulation of hemopoiesis	119	8	7.76	1
				GO:1903707	negative regulation of hemopoiesis	35	3	2.28	1
				GO:0061458	reproductive system development	96	5	6.26	1
				GO:1903708	positive regulation of hemopoiesis	47	3	3.07	1
				GO:0016070	RNA metabolic process	568	21	37.05	1
				GO:0016071	mRNA metabolic process	131	1	8.54	1
				GO:0043254	regulation of protein complex assembly	87	4	5.67	1
				GO:0009890	negative regulation of biosynthetic proc...	214	6	13.96	1
				GO:0043255	regulation of carbohydrate biosynthetic ...	24	1	1.57	1
				GO:0009891	positive regulation of biosynthetic proc...	311	18	20.29	1
				GO:0009892	negative regulation of metabolic process	502	18	32.74	1
				GO:0002283	neutrophil activation involved in immune...	182	26	11.87	1
				GO:0009893	positive regulation of metabolic process	618	36	40.31	1
				GO:0009894	regulation of catabolic process	207	3	13.5	1
				GO:0045778	positive regulation of ossification	23	2	1.5	1
				GO:0002285	lymphocyte activation involved in immune...	44	4	2.87	1
				GO:0002286	T cell activation involved in immune res...	30	4	1.96	1
				GO:0009896	positive regulation of catabolic process	95	2	6.2	1
				GO:0002287	alpha-beta T cell activation involved in...	17	3	1.11	1
				GO:0043280	positive regulation of cysteine-type end...	32	1	2.09	1
				GO:0043281	regulation of cysteine-type endopeptidas...	57	1	3.72	1
				GO:0022037	metencephalon development	21	2	1.37	1
				GO:0071559	response to transforming growth factor b...	65	3	4.24	1
				GO:0002274	myeloid leukocyte activation	236	33	15.39	1
				GO:0002275	myeloid cell activation involved in immu...	201	27	13.11	1
				GO:0010212	response to ionizing radiation	30	1	1.96	1
				GO:0032147	activation of protein kinase activity	76	5	4.96	1
				GO:0002279	mast cell activation involved in immune ...	17	1	1.11	1
				GO:0043270	positive regulation of ion transport	66	4	4.3	1
				GO:0043271	negative regulation of ion transport	38	1	2.48	1
				GO:0072163	mesonephric epithelium development	23	4	1.5	1
				GO:0002220	innate immune response activating cell s...	34	2	2.22	1
				GO:0072164	mesonephric tubule development	23	4	1.5	1
				GO:0010243	response to organonitrogen compound	221	12	14.41	1
				GO:0002228	natural killer cell mediated immunity	23	1	1.5	1
				GO:0045742	positive regulation of epidermal growth ...	10	1	0.65	1
				GO:0016043	cellular component organization	1022	59	66.66	1
				GO:1905562	regulation of vascular endothelial cell ...	12	1	0.78	1
				GO:0046323	glucose import	19	2	1.24	1
				GO:0016049	cell growth	116	5	7.57	1
				GO:0002218	activation of innate immune response	95	12	6.2	1
				GO:0046328	regulation of JNK cascade	43	6	2.8	1
				GO:0042633	hair cycle	25	1	1.63	1
				GO:0022008	neurogenesis	298	13	19.44	1
				GO:2000351	regulation of endothelial cell apoptotic...	17	3	1.11	1
				GO:0002244	hematopoietic progenitor cell differenti...	30	2	1.96	1
				GO:0009855	determination of bilateral symmetry	14	2	0.91	1
				GO:0097061	dendritic spine organization	18	1	1.17	1
				GO:0061448	connective tissue development	59	2	3.85	1
				GO:0072171	mesonephric tubule morphogenesis	13	2	0.85	1
				GO:0043242	negative regulation of protein complex d...	13	1	0.85	1
				GO:0043244	regulation of protein complex disassembl...	24	1	1.57	1
				GO:0032101	regulation of response to external stimu...	265	33	17.28	1
				GO:0072175	epithelial tube formation	23	2	1.5	1
				GO:0032102	negative regulation of response to exter...	107	13	6.98	1
				GO:0032103	positive regulation of response to exter...	123	14	8.02	1
				GO:0062012	regulation of small molecule metabolic p...	105	6	6.85	1
				GO:0062013	positive regulation of small molecule me...	35	2	2.28	1
				GO:0009888	tissue development	392	20	25.57	1
				GO:0009889	regulation of biosynthetic process	586	30	38.22	1
				GO:0070482	response to oxygen levels	108	3	7.04	1
				GO:0048762	mesenchymal cell differentiation	41	2	2.67	1
				GO:0071548	response to dexamethasone	13	1	0.85	1
				GO:2000377	regulation of reactive oxygen species me...	62	5	4.04	1
				GO:2000379	positive regulation of reactive oxygen s...	37	2	2.41	1
				GO:1902041	regulation of extrinsic apoptotic signal...	19	3	1.24	1
				GO:0019538	protein metabolic process	1064	58	69.4	1
				GO:0048754	branching morphogenesis of an epithelial...	34	3	2.22	1
				GO:0097028	dendritic cell differentiation	17	3	1.11	1
				GO:0048771	tissue remodeling	53	7	3.46	1
				GO:0043207	response to external biotic stimulus	243	37	15.85	1
				GO:0031667	response to nutrient levels	125	13	8.15	1
				GO:0031668	cellular response to extracellular stimu...	57	4	3.72	1
				GO:0051091	positive regulation of DNA-binding trans...	69	5	4.5	1
				GO:0051093	negative regulation of developmental pro...	198	11	12.91	1
				GO:0051094	positive regulation of developmental pro...	331	21	21.59	1
				GO:0010799	regulation of peptidyl-threonine phospho...	10	2	0.65	1
				GO:0051098	regulation of binding	98	6	6.39	1
				GO:0051099	positive regulation of binding	52	3	3.39	1
				GO:0030193	regulation of blood coagulation	34	5	2.22	1
				GO:0048729	tissue morphogenesis	142	10	9.26	1
				GO:0030195	negative regulation of blood coagulation	25	3	1.63	1
				GO:0048710	regulation of astrocyte differentiation	10	1	0.65	1
				GO:0002790	peptide secretion	137	18	8.94	1
				GO:0002791	regulation of peptide secretion	116	15	7.57	1
				GO:0002792	negative regulation of peptide secretion	28	5	1.83	1
				GO:1903844	regulation of cellular response to trans...	29	1	1.89	1
				GO:1903845	negative regulation of cellular response...	22	1	1.43	1
				GO:0032268	regulation of cellular protein metabolic...	537	29	35.03	1
				GO:0032269	negative regulation of cellular protein ...	232	11	15.13	1
				GO:1904427	positive regulation of calcium ion trans...	15	1	0.98	1
				GO:0031670	cellular response to nutrient	15	2	0.98	1
				GO:0034504	protein localization to nucleus	51	2	3.33	1
				GO:0046496	nicotinamide nucleotide metabolic proces...	59	3	3.85	1
				GO:0019693	ribose phosphate metabolic process	135	6	8.81	1
				GO:0032259	methylation	35	1	2.28	1
				GO:0016999	antibiotic metabolic process	45	4	2.94	1
				GO:0048730	epidermis morphogenesis	11	1	0.72	1
				GO:0071695	anatomical structure maturation	32	5	2.09	1
				GO:0045861	negative regulation of proteolysis	99	6	6.46	1
				GO:0010769	regulation of cell morphogenesis involve...	61	2	3.98	1
				GO:0048731	system development	880	51	57.4	1
				GO:0045862	positive regulation of proteolysis	84	2	5.48	1
				GO:0048732	gland development	112	8	7.31	1
				GO:0031623	receptor internalization	34	2	2.22	1
				GO:0048736	appendage development	24	1	1.57	1
				GO:0030162	regulation of proteolysis	200	10	13.05	1
				GO:0048738	cardiac muscle tissue development	53	2	3.46	1
				GO:0030166	proteoglycan biosynthetic process	14	2	0.91	1
				GO:0035383	thioester metabolic process	20	1	1.3	1
				GO:0006090	pyruvate metabolic process	40	3	2.61	1
				GO:0051050	positive regulation of transport	247	20	16.11	1
				GO:0035384	thioester biosynthetic process	11	1	0.72	1
				GO:0030168	platelet activation	59	3	3.85	1
				GO:0006091	generation of precursor metabolites and ...	117	6	7.63	1
				GO:0051051	negative regulation of transport	115	7	7.5	1
				GO:0051052	regulation of DNA metabolic process	70	1	4.57	1
				GO:0051054	positive regulation of DNA metabolic pro...	47	1	3.07	1
				GO:0006096	glycolytic process	31	2	2.02	1
				GO:0032270	positive regulation of cellular protein ...	347	20	22.63	1
				GO:0032271	regulation of protein polymerization	38	1	2.48	1
				GO:0002761	regulation of myeloid leukocyte differen...	29	2	1.89	1
				GO:0002762	negative regulation of myeloid leukocyte...	15	2	0.98	1
				GO:0032273	positive regulation of protein polymeriz...	27	1	1.76	1
				GO:0002764	immune response-regulating signaling pat...	162	16	10.57	1
				GO:0030155	regulation of cell adhesion	208	20	13.57	1
				GO:0002768	immune response-regulating cell surface ...	106	6	6.91	1
				GO:0097006	regulation of plasma lipoprotein particl...	29	2	1.89	1
				GO:0034694	response to prostaglandin	10	3	0.65	1
				GO:0046461	neutral lipid catabolic process	12	2	0.78	1
				GO:0014065	phosphatidylinositol 3-kinase signaling	50	4	3.26	1
				GO:0014066	regulation of phosphatidylinositol 3-kin...	43	4	2.8	1
				GO:0030182	neuron differentiation	250	11	16.31	1
				GO:0046464	acylglycerol catabolic process	12	2	0.78	1
				GO:0010770	positive regulation of cell morphogenesi...	41	2	2.67	1
				GO:0002757	immune response-activating signal transd...	143	15	9.33	1
				GO:0002758	innate immune response-activating signal...	91	12	5.94	1
				GO:0050790	regulation of catalytic activity	467	29	30.46	1
				GO:0050792	regulation of viral process	45	2	2.94	1
				GO:0050793	regulation of developmental process	553	32	36.07	1
				GO:0009593	detection of chemical stimulus	13	1	0.85	1
				GO:0050794	regulation of cellular process	1576	94	102.8	1
				GO:0010720	positive regulation of cell development	127	4	8.28	1
				GO:0048708	astrocyte differentiation	26	2	1.7	1
				GO:0031638	zymogen activation	20	2	1.3	1
				GO:0050795	regulation of behavior	15	1	0.98	1
				GO:0010721	negative regulation of cell development	68	1	4.44	1
				GO:0046456	icosanoid biosynthetic process	15	2	0.98	1
				GO:0046457	prostanoid biosynthetic process	10	1	0.65	1
				GO:0030177	positive regulation of Wnt signaling pat...	39	2	2.54	1
				GO:1901184	regulation of ERBB signaling pathway	28	1	1.83	1
				GO:0050798	activated T cell proliferation	16	3	1.04	1
				GO:0030178	negative regulation of Wnt signaling pat...	51	3	3.33	1
				GO:1901186	positive regulation of ERBB signaling pa...	10	1	0.65	1
				GO:0018193	peptidyl-amino acid modification	267	14	17.42	1
				GO:0006066	alcohol metabolic process	99	5	6.46	1
				GO:0006067	ethanol metabolic process	11	1	0.72	1
				GO:0045824	negative regulation of innate immune res...	21	3	1.37	1
				GO:0018198	peptidyl-cysteine modification	12	1	0.78	1
				GO:0046483	heterocycle metabolic process	856	33	55.83	1
				GO:0044364	disruption of cells of other organism	26	9	1.7	1
				GO:0046486	glycerolipid metabolic process	68	7	4.44	1
				GO:0019682	glyceraldehyde-3-phosphate metabolic pro...	14	1	0.91	1
				GO:0046488	phosphatidylinositol metabolic process	26	1	1.7	1
				GO:1904407	positive regulation of nitric oxide meta...	18	1	1.17	1
				GO:0051017	actin filament bundle assembly	38	1	2.48	1
				GO:0046470	phosphatidylcholine metabolic process	19	1	1.24	1
				GO:0002720	positive regulation of cytokine producti...	20	1	1.3	1
				GO:0032231	regulation of actin filament bundle asse...	24	1	1.57	1
				GO:0030111	regulation of Wnt signaling pathway	73	3	4.76	1
				GO:0032233	positive regulation of actin filament bu...	19	1	1.24	1
				GO:0002724	regulation of T cell cytokine production	11	2	0.72	1
				GO:0010742	macrophage derived foam cell differentia...	19	2	1.24	1
				GO:0010743	regulation of macrophage derived foam ce...	17	2	1.11	1
				GO:0006081	cellular aldehyde metabolic process	33	1	2.15	1
				GO:0006082	organic acid metabolic process	290	25	18.92	1
				GO:0006084	acetyl-CoA metabolic process	10	1	0.65	1
				GO:0014020	primary neural tube formation	19	1	1.24	1
				GO:0071674	mononuclear cell migration	32	2	2.09	1
				GO:0071675	regulation of mononuclear cell migration	22	1	1.43	1
				GO:0051046	regulation of secretion	181	17	11.81	1
				GO:0051047	positive regulation of secretion	113	10	7.37	1
				GO:0045844	positive regulation of striated muscle t...	25	1	1.63	1
				GO:0051048	negative regulation of secretion	47	5	3.07	1
				GO:0034654	nucleobase-containing compound biosynthe...	587	27	38.29	1
				GO:0051049	regulation of transport	387	28	25.24	1
				GO:0034655	nucleobase-containing compound catabolic...	147	4	9.59	1
				GO:0002711	positive regulation of T cell mediated i...	11	1	0.72	1
				GO:0034656	nucleobase-containing small molecule cat...	15	1	0.98	1
				GO:0002712	regulation of B cell mediated immunity	14	3	0.91	1
				GO:0046425	regulation of JAK-STAT cascade	36	1	2.35	1
				GO:0046427	positive regulation of JAK-STAT cascade	30	1	1.96	1
				GO:0050767	regulation of neurogenesis	161	3	10.5	1
				GO:0000278	mitotic cell cycle	150	3	9.78	1
				GO:0002718	regulation of cytokine production involv...	31	2	2.02	1
				GO:0050769	positive regulation of neurogenesis	107	2	6.98	1
				GO:0071621	granulocyte chemotaxis	42	6	2.74	1
				GO:0071622	regulation of granulocyte chemotaxis	20	2	1.3	1
				GO:0071624	positive regulation of granulocyte chemo...	12	2	0.78	1
				GO:0014013	regulation of gliogenesis	32	1	2.09	1
				GO:0045834	positive regulation of lipid metabolic p...	41	3	2.67	1
				GO:0014015	positive regulation of gliogenesis	23	1	1.5	1
				GO:0070167	regulation of biomineral tissue developm...	20	4	1.3	1
				GO:0070169	positive regulation of biomineral tissue...	10	2	0.65	1
				GO:0000226	microtubule cytoskeleton organization	61	1	3.98	1
				GO:0006022	aminoglycan metabolic process	51	7	3.33	1
				GO:0006023	aminoglycan biosynthetic process	33	5	2.15	1
				GO:0006026	aminoglycan catabolic process	25	7	1.63	1
				GO:0071616	acyl-CoA biosynthetic process	11	1	0.72	1
				GO:0006029	proteoglycan metabolic process	23	2	1.5	1
				GO:0060070	canonical Wnt signaling pathway	68	3	4.44	1
				GO:0035303	regulation of dephosphorylation	33	1	2.15	1
				GO:0061138	morphogenesis of a branching epithelium	44	5	2.87	1
				GO:0035304	regulation of protein dephosphorylation	23	1	1.5	1
				GO:0050789	regulation of biological process	1701	105	110.95	1
				GO:1901135	carbohydrate derivative metabolic proces...	290	19	18.92	1
				GO:0035305	negative regulation of dephosphorylation	20	1	1.3	1
				GO:1901136	carbohydrate derivative catabolic proces...	58	10	3.78	1
				GO:1901137	carbohydrate derivative biosynthetic pro...	169	12	11.02	1
				GO:0035308	negative regulation of protein dephospho...	13	1	0.85	1
				GO:1900076	regulation of cellular response to insul...	17	1	1.11	1
				GO:0034622	cellular protein-containing complex asse...	162	7	10.57	1
				GO:0014033	neural crest cell differentiation	14	1	0.91	1
				GO:0048863	stem cell differentiation	49	4	3.2	1
				GO:0046434	organophosphate catabolic process	71	5	4.63	1
				GO:0048869	cellular developmental process	749	39	48.85	1
				GO:1903555	regulation of tumor necrosis factor supe...	44	4	2.87	1
				GO:1903556	negative regulation of tumor necrosis fa...	21	3	1.37	1
				GO:1903557	positive regulation of tumor necrosis fa...	27	2	1.76	1
				GO:0050777	negative regulation of immune response	51	6	3.33	1
				GO:0019637	organophosphate metabolic process	262	13	17.09	1
				GO:0055117	regulation of cardiac muscle contraction	22	1	1.43	1
				GO:1900024	regulation of substrate adhesion-depende...	16	2	1.04	1
				GO:0034612	response to tumor necrosis factor	86	8	5.61	1
				GO:0034613	cellular protein localization	288	6	18.79	1
				GO:0030101	natural killer cell activation	13	1	0.85	1
				GO:0048856	anatomical structure development	1011	61	65.94	1
				GO:0045806	negative regulation of endocytosis	25	2	1.63	1
				GO:0048857	neural nucleus development	12	1	0.78	1
				GO:0045807	positive regulation of endocytosis	51	6	3.33	1
				GO:0048858	cell projection morphogenesis	132	4	8.61	1
				GO:0042092	type 2 immune response	13	3	0.85	1
				GO:0042093	T-helper cell differentiation	16	3	1.04	1
				GO:0050727	regulation of inflammatory response	137	20	8.94	1
				GO:0042098	T cell proliferation	61	5	3.98	1
				GO:0048880	sensory system development	47	5	3.07	1
				GO:0034641	cellular nitrogen compound metabolic pro...	966	37	63.01	1
				GO:0034644	cellular response to UV	19	1	1.24	1
				GO:0002700	regulation of production of molecular me...	41	3	2.67	1
				GO:0034645	cellular macromolecule biosynthetic proc...	630	25	41.09	1
				GO:0002701	negative regulation of production of mol...	10	2	0.65	1
				GO:0002702	positive regulation of production of mol...	28	1	1.83	1
				GO:0002703	regulation of leukocyte mediated immunit...	63	9	4.11	1
				GO:0002704	negative regulation of leukocyte mediate...	18	2	1.17	1
				GO:0002705	positive regulation of leukocyte mediate...	37	6	2.41	1
				GO:0002706	regulation of lymphocyte mediated immuni...	46	5	3	1
				GO:0002707	negative regulation of lymphocyte mediat...	16	2	1.04	1
				GO:0002708	positive regulation of lymphocyte mediat...	29	3	1.89	1
				GO:0002709	regulation of T cell mediated immunity	20	3	1.3	1
				GO:0060047	heart contraction	57	2	3.72	1
				GO:0048870	cell motility	368	26	24	1
				GO:0060048	cardiac muscle contraction	34	2	2.22	1
				GO:0048871	multicellular organismal homeostasis	100	7	6.52	1
				GO:1900046	regulation of hemostasis	35	5	2.28	1
				GO:0048872	homeostasis of number of cells	53	2	3.46	1
				GO:1900047	negative regulation of hemostasis	26	3	1.7	1
				GO:1903522	regulation of blood circulation	58	4	3.78	1
				GO:1903524	positive regulation of blood circulation	16	2	1.04	1
				GO:0048878	chemical homeostasis	219	15	14.28	1
				GO:1902930	regulation of alcohol biosynthetic proce...	23	1	1.5	1
				GO:1903510	mucopolysaccharide metabolic process	38	5	2.48	1
				GO:0050730	regulation of peptidyl-tyrosine phosphor...	86	5	5.61	1
				GO:0045595	regulation of cell differentiation	378	16	24.66	1
				GO:0045596	negative regulation of cell differentiat...	137	7	8.94	1
				GO:0045597	positive regulation of cell differentiat...	234	11	15.26	1
				GO:0045598	regulation of fat cell differentiation	19	1	1.24	1
				GO:0042063	gliogenesis	78	3	5.09	1
				GO:0018130	heterocycle biosynthetic process	601	27	39.2	1
				GO:0048812	neuron projection morphogenesis	128	4	8.35	1
				GO:0006007	glucose catabolic process	19	2	1.24	1
				GO:0032760	positive regulation of tumor necrosis fa...	27	2	1.76	1
				GO:1901292	nucleoside phosphate catabolic process	58	3	3.78	1
				GO:1901293	nucleoside phosphate biosynthetic proces...	94	4	6.13	1
				GO:0032768	regulation of monooxygenase activity	17	1	1.11	1
				GO:0042058	regulation of epidermal growth factor re...	28	1	1.83	1
				GO:1903530	regulation of secretion by cell	166	16	10.83	1
				GO:1903531	negative regulation of secretion by cell	40	5	2.61	1
				GO:1903532	positive regulation of secretion by cell	105	9	6.85	1
				GO:0090092	regulation of transmembrane receptor pro...	47	4	3.07	1
				GO:0010863	positive regulation of phospholipase C a...	13	1	0.85	1
				GO:0042089	cytokine biosynthetic process	36	6	2.35	1
				GO:1902903	regulation of supramolecular fiber organ...	73	3	4.76	1
				GO:1902904	negative regulation of supramolecular fi...	23	1	1.5	1
				GO:0050701	interleukin-1 secretion	14	2	0.91	1
				GO:2000401	regulation of lymphocyte migration	21	2	1.37	1
				GO:1902905	positive regulation of supramolecular fi...	52	2	3.39	1
				GO:0050702	interleukin-1 beta secretion	11	2	0.72	1
				GO:2000403	positive regulation of lymphocyte migrat...	14	2	0.91	1
				GO:0050704	regulation of interleukin-1 secretion	12	2	0.78	1
				GO:2000404	regulation of T cell migration	15	2	0.98	1
				GO:2000406	positive regulation of T cell migration	11	2	0.72	1
				GO:0032787	monocarboxylic acid metabolic process	149	14	9.72	1
				GO:0050707	regulation of cytokine secretion	61	7	3.98	1
				GO:0050708	regulation of protein secretion	111	14	7.24	1
				GO:0033365	protein localization to organelle	147	3	9.59	1
				GO:0050709	negative regulation of protein secretion	27	5	1.76	1
				GO:0018107	peptidyl-threonine phosphorylation	30	2	1.96	1
				GO:0002861	regulation of inflammatory response to a...	11	3	0.72	1
				GO:0032774	RNA biosynthetic process	460	21	30	1
				GO:0010883	regulation of lipid storage	13	1	0.85	1
				GO:0051960	regulation of nervous system development	186	5	12.13	1
				GO:0045580	regulation of T cell differentiation	34	3	2.22	1
				GO:0098542	defense response to other organism	134	25	8.74	1
				GO:0051962	positive regulation of nervous system de...	125	3	8.15	1
				GO:0045582	positive regulation of T cell differenti...	23	2	1.5	1
				GO:0051963	regulation of synapse assembly	33	2	2.15	1
				GO:0051965	positive regulation of synapse assembly	22	1	1.43	1
				GO:0046164	alcohol catabolic process	14	2	0.91	1
				GO:0046165	alcohol biosynthetic process	48	1	3.13	1
				GO:1903506	regulation of nucleic acid-templated tra...	439	21	28.63	1
				GO:0032727	positive regulation of interferon-alpha ...	10	1	0.65	1
				GO:1903507	negative regulation of nucleic acid-temp...	145	6	9.46	1
				GO:1903508	positive regulation of nucleic acid-temp...	232	11	15.13	1
				GO:1903509	liposaccharide metabolic process	17	2	1.11	1
				GO:0010876	lipid localization	84	9	5.48	1
				GO:0090066	regulation of anatomical structure size	101	3	6.59	1
				GO:0051952	regulation of amine transport	12	1	0.78	1
				GO:0050890	cognition	55	2	3.59	1
				GO:2000191	regulation of fatty acid transport	11	1	0.72	1
				GO:0006996	organelle organization	516	14	33.66	1
				GO:0050892	intestinal absorption	11	2	0.72	1
				GO:0010821	regulation of mitochondrion organization	39	2	2.54	1
				GO:0010822	positive regulation of mitochondrion org...	29	2	1.89	1
				GO:0002886	regulation of myeloid leukocyte mediated...	20	7	1.3	1
				GO:0002888	positive regulation of myeloid leukocyte...	10	4	0.65	1
				GO:0030278	regulation of ossification	49	4	3.2	1
				GO:0002889	regulation of immunoglobulin mediated im...	14	3	0.91	1
				GO:0030279	negative regulation of ossification	19	2	1.24	1
				GO:0010827	regulation of glucose transmembrane tran...	25	4	1.63	1
				GO:0010810	regulation of cell-substrate adhesion	65	7	4.24	1
				GO:0010811	positive regulation of cell-substrate ad...	41	5	2.67	1
				GO:0010812	negative regulation of cell-substrate ad...	17	1	1.11	1
				GO:0042035	regulation of cytokine biosynthetic proc...	33	5	2.15	1
				GO:0008406	gonad development	48	2	3.13	1
				GO:0010817	regulation of hormone levels	114	10	7.44	1
				GO:0090087	regulation of peptide transport	160	15	10.44	1
				GO:0060993	kidney morphogenesis	16	2	1.04	1
				GO:0010818	T cell chemotaxis	10	2	0.65	1
				GO:0051972	regulation of telomerase activity	11	1	0.72	1
				GO:0002820	negative regulation of adaptive immune r...	13	2	0.85	1
				GO:0002821	positive regulation of adaptive immune r...	26	3	1.7	1
				GO:0002822	regulation of adaptive immune response b...	42	5	2.74	1
				GO:0030212	hyaluronan metabolic process	13	1	0.85	1
				GO:0002823	negative regulation of adaptive immune r...	12	2	0.78	1
				GO:0002824	positive regulation of adaptive immune r...	25	3	1.63	1
				GO:1901222	regulation of NIK/NF-kappaB signaling	35	5	2.28	1
				GO:0030216	keratinocyte differentiation	39	3	2.54	1
				GO:0030217	T cell differentiation	51	4	3.33	1
				GO:0002828	regulation of type 2 immune response	13	3	0.85	1
				GO:0030218	erythrocyte differentiation	25	1	1.63	1
				GO:0007599	hemostasis	110	7	7.17	1
				GO:0090077	foam cell differentiation	19	2	1.24	1
				GO:0045540	regulation of cholesterol biosynthetic p...	16	1	1.04	1
				GO:0048592	eye morphogenesis	17	1	1.11	1
				GO:0048593	camera-type eye morphogenesis	11	1	0.72	1
				GO:0051924	regulation of calcium ion transport	58	2	3.78	1
				GO:0050863	regulation of T cell activation	104	9	6.78	1
				GO:0051928	positive regulation of calcium ion trans...	29	2	1.89	1
				GO:0048598	embryonic morphogenesis	96	4	6.26	1
				GO:0050864	regulation of B cell activation	30	3	1.96	1
				GO:0050865	regulation of cell activation	165	17	10.76	1
				GO:0090022	regulation of neutrophil chemotaxis	12	2	0.78	1
				GO:0050866	negative regulation of cell activation	60	6	3.91	1
				GO:0050867	positive regulation of cell activation	107	11	6.98	1
				GO:0046128	purine ribonucleoside metabolic process	14	1	0.91	1
				GO:1901214	regulation of neuron death	87	3	5.67	1
				GO:0050868	negative regulation of T cell activation	38	3	2.48	1
				GO:0090025	regulation of monocyte chemotaxis	11	1	0.72	1
				GO:0050869	negative regulation of B cell activation	10	2	0.65	1
				GO:0002819	regulation of adaptive immune response	46	5	3	1
				GO:0010837	regulation of keratinocyte proliferation	12	1	0.78	1
				GO:0006950	response to stress	868	64	56.62	1
				GO:0031098	stress-activated protein kinase signalin...	77	6	5.02	1
				GO:0031099	regeneration	67	2	4.37	1
				GO:0050851	antigen receptor-mediated signaling path...	66	4	4.3	1
				GO:0006956	complement activation	41	7	2.67	1
				GO:0050854	regulation of antigen receptor-mediated ...	19	1	1.24	1
				GO:0012501	programmed cell death	448	22	29.22	1
				GO:1990266	neutrophil migration	31	8	2.02	1
				GO:0050858	negative regulation of antigen receptor-...	11	1	0.72	1
				GO:0070252	actin-mediated cell contraction	22	2	1.43	1
				GO:0050880	regulation of blood vessel size	30	2	1.96	1
				GO:2000181	negative regulation of blood vessel morp...	42	3	2.74	1
				GO:0002831	regulation of response to biotic stimulu...	42	5	2.74	1
				GO:0002832	negative regulation of response to bioti...	13	2	0.85	1
				GO:0002833	positive regulation of response to bioti...	12	1	0.78	1
				GO:0050886	endocrine process	23	2	1.5	1
				GO:0007569	cell aging	26	1	1.7	1
				GO:0006970	response to osmotic stress	14	1	0.91	1
				GO:0050870	positive regulation of T cell activation	72	5	4.7	1
				GO:0006974	cellular response to DNA damage stimulus	128	2	8.35	1
				GO:0048565	digestive tract development	22	2	1.43	1
				GO:0050871	positive regulation of B cell activation	20	1	1.3	1
				GO:0006979	response to oxidative stress	137	5	8.94	1
				GO:0050877	nervous system process	150	3	9.78	1
				GO:0050878	regulation of body fluid levels	136	9	8.87	1
				GO:0044419	interspecies interaction between organis...	242	19	15.78	1
				GO:0060986	endocrine hormone secretion	15	1	0.98	1
				GO:0009620	response to fungus	25	7	1.63	1
				GO:0000731	DNA synthesis involved in DNA repair	10	1	0.65	1
				GO:0030203	glycosaminoglycan metabolic process	51	7	3.33	1
				GO:0006928	movement of cell or subcellular componen...	439	28	28.63	1
				GO:0030204	chondroitin sulfate metabolic process	11	2	0.72	1
				GO:0052547	regulation of peptidase activity	124	6	8.09	1
				GO:0009628	response to abiotic stimulus	272	15	17.74	1
				GO:0052548	regulation of endopeptidase activity	113	6	7.37	1
				GO:0007589	body fluid secretion	18	3	1.17	1
				GO:0031056	regulation of histone modification	22	1	1.43	1
				GO:0048583	regulation of response to stimulus	906	65	59.09	1
				GO:0006913	nucleocytoplasmic transport	64	2	4.17	1
				GO:0032890	regulation of organic acid transport	17	2	1.11	1
				GO:1903670	regulation of sprouting angiogenesis	27	1	1.76	1
				GO:0050810	regulation of steroid biosynthetic proce...	27	1	1.76	1
				GO:0048584	positive regulation of response to stimu...	577	48	37.64	1
				GO:0031058	positive regulation of histone modificat...	15	1	0.98	1
				GO:0048585	negative regulation of response to stimu...	367	21	23.94	1
				GO:2000112	regulation of cellular macromolecule bio...	496	22	32.35	1
				GO:0070227	lymphocyte apoptotic process	16	1	1.04	1
				GO:2000113	negative regulation of cellular macromol...	177	6	11.55	1
				GO:0008150	biological_process	2405	142	156.87	1
				GO:0070228	regulation of lymphocyte apoptotic proce...	13	1	0.85	1
				GO:0048588	developmental cell growth	53	1	3.46	1
				GO:0048589	developmental growth	143	4	9.33	1
				GO:0008152	metabolic process	1790	98	116.75	1
				GO:2000116	regulation of cysteine-type endopeptidas...	65	2	4.24	1
				GO:0050817	coagulation	111	7	7.24	1
				GO:0008154	actin polymerization or depolymerization	38	1	2.48	1
				GO:0018210	peptidyl-threonine modification	32	2	2.09	1
				GO:0050818	regulation of coagulation	35	5	2.28	1
				GO:0050819	negative regulation of coagulation	26	3	1.7	1
				GO:0018212	peptidyl-tyrosine modification	118	6	7.7	1
				GO:0098660	inorganic ion transmembrane transport	91	3	5.94	1
				GO:0001990	regulation of systemic arterial blood pr...	10	1	0.65	1
				GO:0006942	regulation of striated muscle contractio...	25	1	1.63	1
				GO:0098662	inorganic cation transmembrane transport	84	3	5.48	1
				GO:2000145	regulation of cell motility	246	12	16.05	1
				GO:2000146	negative regulation of cell motility	85	6	5.54	1
				GO:0021782	glial cell development	35	2	2.28	1
				GO:2000147	positive regulation of cell motility	153	7	9.98	1
				GO:0050848	regulation of calcium-mediated signaling	23	1	1.5	1
				GO:0048522	positive regulation of cellular process	973	58	63.46	1
				GO:0048523	negative regulation of cellular process	866	51	56.49	1
				GO:0048525	negative regulation of viral process	20	2	1.3	1
				GO:0098655	cation transmembrane transport	101	3	6.59	1
				GO:0006936	muscle contraction	73	5	4.76	1
				GO:0098657	import into cell	197	16	12.85	1
				GO:0006939	smooth muscle contraction	13	1	0.85	1
				GO:0009636	response to toxic substance	133	7	8.68	1
				GO:0048511	rhythmic process	61	1	3.98	1
				GO:0070231	T cell apoptotic process	11	1	0.72	1
				GO:0048513	animal organ development	641	38	41.81	1
				GO:0048514	blood vessel morphogenesis	170	15	11.09	1
				GO:0044403	symbiont process	228	16	14.87	1
				GO:0048518	positive regulation of biological proces...	1111	68	72.47	1
				GO:0048519	negative regulation of biological proces...	963	60	62.81	1
				GO:0007548	sex differentiation	56	2	3.65	1
				GO:0032869	cellular response to insulin stimulus	47	1	3.07	1
				GO:0001960	negative regulation of cytokine-mediated...	16	2	1.04	1
				GO:0001961	positive regulation of cytokine-mediated...	10	2	0.65	1
				GO:0031016	pancreas development	15	1	0.98	1
				GO:0048545	response to steroid hormone	81	4	5.28	1
				GO:0035150	regulation of tube size	30	2	1.96	1
				GO:0010562	positive regulation of phosphorus metabo...	268	20	17.48	1
				GO:0010563	negative regulation of phosphorus metabo...	107	4	6.98	1
				GO:0010565	regulation of cellular ketone metabolic ...	47	4	3.07	1
				GO:0045661	regulation of myoblast differentiation	16	1	1.04	1
				GO:0001952	regulation of cell-matrix adhesion	35	5	2.28	1
				GO:0001953	negative regulation of cell-matrix adhes...	11	1	0.72	1
				GO:0034097	response to cytokine	334	26	21.79	1
				GO:0045664	regulation of neuron differentiation	126	2	8.22	1
				GO:0032880	regulation of protein localization	230	14	15	1
				GO:0048534	hematopoietic or lymphoid organ developm...	196	11	12.78	1
				GO:0050801	ion homeostasis	143	12	9.33	1
				GO:0050803	regulation of synapse structure or activ...	61	3	3.98	1
				GO:0045667	regulation of osteoblast differentiation	28	3	1.83	1
				GO:0009605	response to external stimulus	587	66	38.29	1
				GO:0006909	phagocytosis	89	11	5.81	1
				GO:0001959	regulation of cytokine-mediated signalin...	40	4	2.61	1
				GO:0032886	regulation of microtubule-based process	31	1	2.02	1
				GO:2000106	regulation of leukocyte apoptotic proces...	20	2	1.3	1
				GO:0009607	response to biotic stimulus	246	37	16.05	1
				GO:0050807	regulation of synapse organization	61	3	3.98	1
				GO:2000107	negative regulation of leukocyte apoptot...	12	2	0.78	1
				GO:0050808	synapse organization	91	7	5.94	1
				GO:0010556	regulation of macromolecule biosynthetic...	525	25	34.24	1
				GO:0010557	positive regulation of macromolecule bio...	286	17	18.65	1
				GO:0010558	negative regulation of macromolecule bio...	191	6	12.46	1
				GO:0010559	regulation of glycoprotein biosynthetic ...	11	1	0.72	1
				GO:0018205	peptidyl-lysine modification	53	3	3.46	1
				GO:0070201	regulation of establishment of protein l...	167	14	10.89	1
				GO:0032870	cellular response to hormone stimulus	139	8	9.07	1
				GO:0018209	peptidyl-serine modification	79	5	5.15	1
				GO:0032872	regulation of stress-activated MAPK casc...	58	6	3.78	1
				GO:0070206	protein trimerization	14	5	0.91	1
				GO:0032873	negative regulation of stress-activated ...	10	1	0.65	1
				GO:0016358	dendrite development	43	1	2.8	1
				GO:0032874	positive regulation of stress-activated ...	40	5	2.61	1
				GO:0019058	viral life cycle	88	2	5.74	1
				GO:0032879	regulation of localization	594	35	38.74	1
				GO:0042981	regulation of apoptotic process	341	16	22.24	1
				GO:0045682	regulation of epidermis development	26	1	1.7	1
				GO:0045685	regulation of glial cell differentiation	21	1	1.37	1
				GO:0045687	positive regulation of glial cell differ...	14	1	0.91	1
				GO:0061756	leukocyte adhesion to vascular endotheli...	16	3	1.04	1
				GO:0010573	vascular endothelial growth factor produ...	10	1	0.65	1
				GO:0007507	heart development	109	2	7.11	1
				GO:0010574	regulation of vascular endothelial growt...	10	1	0.65	1
				GO:0015711	organic anion transport	62	5	4.04	1
				GO:0045670	regulation of osteoclast differentiation	16	2	1.04	1
				GO:0043550	regulation of lipid kinase activity	19	2	1.24	1
				GO:0043551	regulation of phosphatidylinositol 3-kin...	17	2	1.11	1
				GO:0015718	monocarboxylic acid transport	30	4	1.96	1
				GO:0080090	regulation of primary metabolic process	923	49	60.2	1
				GO:0010522	regulation of calcium ion transport into...	27	1	1.76	1
				GO:0035113	embryonic appendage morphogenesis	17	1	1.11	1
				GO:0010524	positive regulation of calcium ion trans...	13	1	0.85	1
				GO:0019079	viral genome replication	29	2	1.89	1
				GO:0045620	negative regulation of lymphocyte differ...	13	1	0.85	1
				GO:0001910	regulation of leukocyte mediated cytotox...	24	3	1.57	1
				GO:0045621	positive regulation of lymphocyte differ...	24	2	1.57	1
				GO:0001912	positive regulation of leukocyte mediate...	13	1	0.85	1
				GO:0001913	T cell mediated cytotoxicity	13	1	0.85	1
				GO:0015749	monosaccharide transmembrane transport	27	4	1.76	1
				GO:0002573	myeloid leukocyte differentiation	56	4	3.65	1
				GO:0021700	developmental maturation	49	6	3.2	1
				GO:0043588	skin development	61	3	3.98	1
				GO:0040011	locomotion	424	28	27.66	1
				GO:0040012	regulation of locomotion	261	12	17.02	1
				GO:0040013	negative regulation of locomotion	92	7	6	1
				GO:0008104	protein localization	447	23	29.16	1
				GO:0010517	regulation of phospholipase activity	23	1	1.5	1
				GO:0040017	positive regulation of locomotion	161	7	10.5	1
				GO:0010518	positive regulation of phospholipase act...	19	1	1.24	1
				GO:0003158	endothelium development	35	1	2.28	1
				GO:0035148	tube formation	27	3	1.76	1
				GO:0001942	hair follicle development	22	1	1.43	1
				GO:0002520	immune system development	204	11	13.31	1
				GO:0001944	vasculature development	194	15	12.65	1
				GO:0002521	leukocyte differentiation	116	9	7.57	1
				GO:0045616	regulation of keratinocyte differentiati...	10	1	0.65	1
				GO:0045619	regulation of lymphocyte differentiation	38	4	2.48	1
				GO:0061726	mitochondrion disassembly	12	1	0.78	1
				GO:0010543	regulation of platelet activation	14	2	0.91	1
				GO:0001932	regulation of protein phosphorylation	317	22	20.68	1
				GO:0043523	regulation of neuron apoptotic process	58	1	3.78	1
				GO:0001933	negative regulation of protein phosphory...	78	3	5.09	1
				GO:0001935	endothelial cell proliferation	43	2	2.8	1
				GO:0045646	regulation of erythrocyte differentiatio...	15	1	0.98	1
				GO:0001936	regulation of endothelial cell prolifera...	41	2	2.67	1
				GO:0098609	cell-cell adhesion	223	20	14.55	1
				GO:0048699	generation of neurons	275	12	17.94	1
				GO:0061718	glucose catabolic process to pyruvate	17	2	1.11	1
				GO:0016331	morphogenesis of embryonic epithelium	24	2	1.57	1
				GO:0045637	regulation of myeloid cell differentiati...	64	3	4.17	1
				GO:0045638	negative regulation of myeloid cell diff...	21	2	1.37	1
				GO:0045639	positive regulation of myeloid cell diff...	24	1	1.57	1
				GO:2000257	regulation of protein activation cascade	35	7	2.28	1
				GO:0043542	endothelial cell migration	72	6	4.7	1
				GO:0043543	protein acylation	35	1	2.28	1
				GO:0002532	production of molecular mediator involve...	20	2	1.3	1
				GO:0043549	regulation of kinase activity	189	15	12.33	1
				GO:0035107	appendage morphogenesis	18	1	1.17	1
				GO:0048660	regulation of smooth muscle cell prolife...	50	5	3.26	1
				GO:0035108	limb morphogenesis	18	1	1.17	1
				GO:0044110	growth involved in symbiotic interaction	10	5	0.65	1
				GO:0043534	blood vessel endothelial cell migration	41	2	2.67	1
				GO:0043535	regulation of blood vessel endothelial c...	35	1	2.28	1
				GO:0001906	cell killing	66	12	4.3	1
				GO:0048666	neuron development	219	10	14.28	1
				GO:0048667	cell morphogenesis involved in neuron di...	115	3	7.5	1
				GO:0001909	leukocyte mediated cytotoxicity	39	5	2.54	1
				GO:0044116	growth of symbiont involved in interacti...	10	5	0.65	1
				GO:2000278	regulation of DNA biosynthetic process	20	1	1.3	1
				GO:0034030	ribonucleoside bisphosphate biosynthetic...	13	1	0.85	1
				GO:0010506	regulation of autophagy	59	2	3.85	1
				GO:0034032	purine nucleoside bisphosphate metabolic...	33	2	2.15	1
				GO:0040007	growth	219	12	14.28	1
				GO:0034033	purine nucleoside bisphosphate biosynthe...	13	1	0.85	1
				GO:0040008	regulation of growth	155	8	10.11	1
				GO:0010508	positive regulation of autophagy	24	2	1.57	1
				GO:0034035	purine ribonucleoside bisphosphate metab...	10	1	0.65	1
				GO:0045604	regulation of epidermal cell differentia...	16	1	1.04	1
				GO:1990774	tumor necrosis factor secretion	11	2	0.72	1
				GO:0048659	smooth muscle cell proliferation	50	5	3.26	1
				GO:1990778	protein localization to cell periphery	65	1	4.24	1
				GO:0015893	drug transport	22	4	1.43	1
				GO:0070727	cellular macromolecule localization	288	6	18.79	1
				GO:0002504	antigen processing and presentation of p...	22	1	1.43	1
				GO:1901700	response to oxygen-containing compound	377	28	24.59	1
				GO:1901701	cellular response to oxygen-containing c...	260	18	16.96	1
				GO:0035295	tube development	253	20	16.5	1
				GO:0035296	regulation of tube diameter	28	2	1.83	1
				GO:0097327	response to antineoplastic agent	27	1	1.76	1
				GO:0038127	ERBB signaling pathway	46	2	3	1
				GO:0031960	response to corticosteroid	56	3	3.65	1
				GO:2000241	regulation of reproductive process	25	3	1.63	1
				GO:0043506	regulation of JUN kinase activity	18	2	1.17	1
				GO:0043507	positive regulation of JUN kinase activi...	14	1	0.91	1
				GO:2000243	positive regulation of reproductive proc...	11	1	0.72	1
				GO:0110110	positive regulation of animal organ morp...	24	2	1.57	1
				GO:0046209	nitric oxide metabolic process	27	3	1.76	1
				GO:0110111	negative regulation of animal organ morp...	11	2	0.72	1
				GO:0008286	insulin receptor signaling pathway	29	1	1.89	1
				GO:0031952	regulation of protein autophosphorylatio...	13	1	0.85	1
				GO:0007610	behavior	110	5	7.17	1
				GO:0007611	learning or memory	52	2	3.39	1
				GO:1990748	cellular detoxification	38	3	2.48	1
				GO:0008277	regulation of G protein-coupled receptor...	24	1	1.57	1
				GO:0065007	biological regulation	1803	114	117.6	1
				GO:0065008	regulation of biological quality	780	53	50.88	1
				GO:0002690	positive regulation of leukocyte chemota...	36	3	2.35	1
				GO:0065009	regulation of molecular function	673	46	43.9	1
				GO:0002691	regulation of cellular extravasation	11	3	0.72	1
				GO:1901890	positive regulation of cell junction ass...	10	1	0.65	1
				GO:0002694	regulation of leukocyte activation	150	16	9.78	1
				GO:0002695	negative regulation of leukocyte activat...	52	5	3.39	1
				GO:0044106	cellular amine metabolic process	35	2	2.28	1
				GO:0002696	positive regulation of leukocyte activat...	102	11	6.65	1
				GO:0002697	regulation of immune effector process	131	17	8.54	1
				GO:0015850	organic hydroxy compound transport	46	3	3	1
				GO:0002698	negative regulation of immune effector p...	37	3	2.41	1
				GO:0002699	positive regulation of immune effector p...	65	7	4.24	1
				GO:0048640	negative regulation of developmental gro...	15	1	0.98	1
				GO:0023061	signal release	88	8	5.74	1
				GO:0048644	muscle organ morphogenesis	17	1	1.11	1
				GO:0048645	animal organ formation	12	1	0.78	1
				GO:0048646	anatomical structure formation involved ...	242	17	15.78	1
				GO:0010660	regulation of muscle cell apoptotic proc...	22	1	1.43	1
				GO:0010662	regulation of striated muscle cell apopt...	13	1	0.85	1
				GO:0008213	protein alkylation	19	1	1.24	1
				GO:0010665	regulation of cardiac muscle cell apopto...	13	1	0.85	1
				GO:0008219	cell death	475	24	30.98	1
				GO:0023051	regulation of signaling	730	48	47.62	1
				GO:0023052	signaling	1078	73	70.31	1
				GO:0048634	regulation of muscle organ development	35	1	2.28	1
				GO:0048636	positive regulation of muscle organ deve...	25	1	1.63	1
				GO:0023056	positive regulation of signaling	417	29	27.2	1
				GO:0023057	negative regulation of signaling	286	16	18.65	1
				GO:0048638	regulation of developmental growth	69	1	4.5	1
				GO:0035282	segmentation	14	1	0.91	1
				GO:0010656	negative regulation of muscle cell apopt...	11	1	0.72	1
				GO:0010657	muscle cell apoptotic process	22	1	1.43	1
				GO:0051353	positive regulation of oxidoreductase ac...	15	1	0.98	1
				GO:0010658	striated muscle cell apoptotic process	13	1	0.85	1
				GO:0010659	cardiac muscle cell apoptotic process	13	1	0.85	1
				GO:2001056	positive regulation of cysteine-type end...	36	1	2.35	1
				GO:2001057	reactive nitrogen species metabolic proc...	28	3	1.83	1
				GO:0030850	prostate gland development	10	3	0.65	1
				GO:0035270	endocrine system development	24	1	1.57	1
				GO:1901861	regulation of muscle tissue development	36	1	2.35	1
				GO:0030856	regulation of epithelial cell differenti...	33	1	2.15	1
				GO:0035272	exocrine system development	19	1	1.24	1
				GO:1901863	positive regulation of muscle tissue dev...	25	1	1.63	1
				GO:0030857	negative regulation of epithelial cell d...	13	1	0.85	1
				GO:0022411	cellular component disassembly	116	10	7.57	1
				GO:0097305	response to alcohol	70	5	4.57	1
				GO:0022412	cellular process involved in reproductio...	40	2	2.61	1
				GO:0097306	cellular response to alcohol	18	2	1.17	1
				GO:0022414	reproductive process	215	9	14.02	1
				GO:0072593	reactive oxygen species metabolic proces...	82	8	5.35	1
				GO:0072594	establishment of protein localization to...	91	3	5.94	1
				GO:0007600	sensory perception	69	2	4.5	1
				GO:0016485	protein processing	83	9	5.41	1
				GO:0016486	peptide hormone processing	11	1	0.72	1
				GO:0043666	regulation of phosphoprotein phosphatase...	19	1	1.24	1
				GO:0032526	response to retinoic acid	26	1	1.7	1
				GO:0060393	regulation of pathway-restricted SMAD pr...	12	1	0.78	1
				GO:0030888	regulation of B cell proliferation	18	1	1.17	1
				GO:0010675	regulation of cellular carbohydrate meta...	34	1	2.22	1
				GO:0010676	positive regulation of cellular carbohyd...	16	1	1.04	1
				GO:0002682	regulation of immune system process	434	44	28.31	1
				GO:0002683	negative regulation of immune system pro...	127	14	8.28	1
				GO:1901880	negative regulation of protein depolymer...	13	1	0.85	1
				GO:0048608	reproductive structure development	96	5	6.26	1
				GO:0002684	positive regulation of immune system pro...	319	35	20.81	1
				GO:0048609	multicellular organismal reproductive pr...	109	3	7.11	1
				GO:0002685	regulation of leukocyte migration	72	6	4.7	1
				GO:0002686	negative regulation of leukocyte migrati...	17	3	1.11	1
				GO:0019953	sexual reproduction	101	1	6.59	1
				GO:0002687	positive regulation of leukocyte migrati...	50	4	3.26	1
				GO:0002688	regulation of leukocyte chemotaxis	45	4	2.94	1
				GO:0030879	mammary gland development	31	3	2.02	1
				GO:2001023	regulation of response to drug	17	2	1.11	1
				GO:1901888	regulation of cell junction assembly	25	2	1.63	1
				GO:0015844	monoamine transport	11	1	0.72	1
				GO:2001026	regulation of endothelial cell chemotaxi...	13	2	0.85	1
				GO:0006366	transcription by RNA polymerase II	314	15	20.48	1
				GO:0009063	cellular amino acid catabolic process	29	4	1.89	1
				GO:0009064	glutamine family amino acid metabolic pr...	15	2	0.98	1
				GO:0023014	signal transduction by protein phosphory...	250	16	16.31	1
				GO:0044260	cellular macromolecule metabolic process	1194	53	77.88	1
				GO:0015849	organic acid transport	45	5	2.94	1
				GO:0044262	cellular carbohydrate metabolic process	63	2	4.11	1
				GO:0002673	regulation of acute inflammatory respons...	47	7	3.07	1
				GO:0044265	cellular macromolecule catabolic process	186	3	12.13	1
				GO:0002675	positive regulation of acute inflammator...	10	1	0.65	1
				GO:0008202	steroid metabolic process	85	4	5.54	1
				GO:0008203	cholesterol metabolic process	40	2	2.61	1
				GO:0003254	regulation of membrane depolarization	12	1	0.78	1
				GO:1904705	regulation of vascular smooth muscle cel...	19	1	1.24	1
				GO:0006351	transcription, DNA-templated	446	21	29.09	1
				GO:0015833	peptide transport	327	21	21.33	1
				GO:0006354	DNA-templated transcription, elongation	11	1	0.72	1
				GO:1901879	regulation of protein depolymerization	18	1	1.17	1
				GO:0006355	regulation of transcription, DNA-templat...	426	21	27.79	1
				GO:0015837	amine transport	14	1	0.91	1
				GO:0009056	catabolic process	525	32	34.24	1
				GO:0009057	macromolecule catabolic process	252	11	16.44	1
				GO:0009058	biosynthetic process	925	48	60.33	1
				GO:0034968	histone lysine methylation	12	1	0.78	1
				GO:0009059	macromolecule biosynthetic process	666	31	43.44	1
				GO:0032535	regulation of cellular component size	74	1	4.83	1
				GO:0044255	cellular lipid metabolic process	213	16	13.89	1
				GO:0044257	cellular protein catabolic process	122	2	7.96	1
				GO:0051341	regulation of oxidoreductase activity	23	1	1.5	1
				GO:0010646	regulation of cell communication	722	48	47.09	1
				GO:0010647	positive regulation of cell communicatio...	416	29	27.13	1
				GO:0010648	negative regulation of cell communicatio...	284	16	18.52	1
				GO:0043620	regulation of DNA-templated transcriptio...	37	1	2.41	1
				GO:0051345	positive regulation of hydrolase activit...	162	7	10.57	1
				GO:0035239	tube morphogenesis	211	17	13.76	1
				GO:0051346	negative regulation of hydrolase activit...	115	6	7.5	1
				GO:0051347	positive regulation of transferase activ...	159	14	10.37	1
				GO:0051348	negative regulation of transferase activ...	54	2	3.52	1
				GO:0043624	cellular protein complex disassembly	34	1	2.22	1
				GO:0044281	small molecule metabolic process	517	34	33.72	1
				GO:0044282	small molecule catabolic process	128	10	8.35	1
				GO:0043627	response to estrogen	16	1	1.04	1
				GO:0044283	small molecule biosynthetic process	201	14	13.11	1
				GO:0010631	epithelial cell migration	86	6	5.61	1
				GO:0010632	regulation of epithelial cell migration	73	5	4.76	1
				GO:0010633	negative regulation of epithelial cell m...	27	2	1.76	1
				GO:0010634	positive regulation of epithelial cell m...	44	2	2.87	1
				GO:0022402	cell cycle process	193	4	12.59	1
				GO:0022404	molting cycle process	23	1	1.5	1
				GO:0010638	positive regulation of organelle organiz...	136	5	8.87	1
				GO:0010639	negative regulation of organelle organiz...	51	1	3.33	1
				GO:0022405	hair cycle process	23	1	1.5	1
				GO:0009072	aromatic amino acid family metabolic pro...	11	1	0.72	1
				GO:0051336	regulation of hydrolase activity	275	13	17.94	1
				GO:0022407	regulation of cell-cell adhesion	127	14	8.28	1
				GO:0044270	cellular nitrogen compound catabolic pro...	164	4	10.7	1
				GO:0051338	regulation of transferase activity	208	16	13.57	1
				GO:0022408	negative regulation of cell-cell adhesio...	59	6	3.85	1
				GO:0044271	cellular nitrogen compound biosynthetic ...	699	32	45.59	1
				GO:0022409	positive regulation of cell-cell adhesio...	83	9	5.41	1
				GO:0043616	keratinocyte proliferation	14	1	0.91	1
				GO:1905952	regulation of lipid localization	42	3	2.74	1
				GO:0044272	sulfur compound biosynthetic process	51	6	3.33	1
				GO:0030832	regulation of actin filament length	35	1	2.28	1
				GO:0044273	sulfur compound catabolic process	13	4	0.85	1
				GO:0030833	regulation of actin filament polymerizat...	28	1	1.83	1
				GO:1905954	positive regulation of lipid localizatio...	24	2	1.57	1
				GO:0050654	chondroitin sulfate proteoglycan metabol...	12	2	0.78	1
				GO:0043618	regulation of transcription from RNA pol...	35	1	2.28	1
				GO:0017015	regulation of transforming growth factor...	28	1	1.83	1
				GO:1904892	regulation of STAT cascade	36	1	2.35	1
				GO:0046717	acid secretion	18	2	1.17	1
				GO:1904894	positive regulation of STAT cascade	30	1	1.96	1
				GO:1990868	response to chemokine	11	1	0.72	1
				GO:0033135	regulation of peptidyl-serine phosphoryl...	34	2	2.22	1
				GO:0019915	lipid storage	18	1	1.17	1
				GO:1990869	cellular response to chemokine	11	1	0.72	1
				GO:0060389	pathway-restricted SMAD protein phosphor...	15	1	0.98	1
				GO:0003229	ventricular cardiac muscle tissue develo...	17	1	1.11	1
				GO:0032501	multicellular organismal process	1239	83	80.82	1
				GO:0032502	developmental process	1072	67	69.92	1
				GO:0034976	response to endoplasmic reticulum stress	58	1	3.78	1
				GO:0072577	endothelial cell apoptotic process	17	3	1.11	1
				GO:0032504	multicellular organism reproduction	110	4	7.17	1
				GO:0043648	dicarboxylic acid metabolic process	25	2	1.63	1
				GO:0099172	presynapse organization	14	1	0.91	1
				GO:0032507	maintenance of protein location in cell	13	1	0.85	1
				GO:0002637	regulation of immunoglobulin production	12	1	0.78	1
				GO:0099173	postsynapse organization	43	1	2.8	1
				GO:0050688	regulation of defense response to virus	20	1	1.3	1
				GO:0099174	regulation of presynapse organization	10	1	0.65	1
				GO:1900371	regulation of purine nucleotide biosynth...	18	1	1.17	1
				GO:0099175	regulation of postsynapse organization	29	1	1.89	1
				GO:0099177	regulation of trans-synaptic signaling	87	4	5.67	1
				GO:0072521	purine-containing compound metabolic pro...	136	5	8.87	1
				GO:0072522	purine-containing compound biosynthetic ...	72	4	4.7	1
				GO:0043632	modification-dependent macromolecule cat...	86	2	5.61	1
				GO:0072523	purine-containing compound catabolic pro...	20	1	1.3	1
				GO:0050670	regulation of lymphocyte proliferation	72	6	4.7	1
				GO:0072524	pyridine-containing compound metabolic p...	63	3	4.11	1
				GO:0050671	positive regulation of lymphocyte prolif...	44	3	2.87	1
				GO:0072525	pyridine-containing compound biosyntheti...	45	2	2.94	1
				GO:0050672	negative regulation of lymphocyte prolif...	26	3	1.7	1
				GO:0050673	epithelial cell proliferation	104	9	6.78	1
				GO:0070887	cellular response to chemical stimulus	754	51	49.18	1
				GO:0072527	pyrimidine-containing compound metabolic...	21	2	1.37	1
				GO:0072528	pyrimidine-containing compound biosynthe...	13	1	0.85	1
				GO:0060322	head development	121	5	7.89	1
				GO:0019932	second-messenger-mediated signaling	73	4	4.76	1
				GO:0019933	cAMP-mediated signaling	24	2	1.57	1
				GO:0010604	positive regulation of macromolecule met...	560	31	36.53	1
				GO:0017038	protein import	33	2	2.15	1
				GO:0019935	cyclic-nucleotide-mediated signaling	29	2	1.89	1
				GO:0097485	neuron projection guidance	65	2	4.24	1
				GO:0010605	negative regulation of macromolecule met...	456	17	29.74	1
				GO:0051302	regulation of cell division	38	1	2.48	1
				GO:0010608	posttranscriptional regulation of gene e...	124	1	8.09	1
				GO:0072511	divalent inorganic cation transport	81	5	5.28	1
				GO:0044242	cellular lipid catabolic process	59	5	3.85	1
				GO:1990874	vascular smooth muscle cell proliferatio...	19	1	1.24	1
				GO:0042391	regulation of membrane potential	68	4	4.44	1
				GO:0003231	cardiac ventricle development	27	1	1.76	1
				GO:2000725	regulation of cardiac muscle cell differ...	16	1	1.04	1
				GO:0044248	cellular catabolic process	454	23	29.61	1
				GO:0030808	regulation of nucleotide biosynthetic pr...	18	1	1.17	1
				GO:0044249	cellular biosynthetic process	886	45	57.79	1
				GO:1990823	response to leukemia inhibitory factor	22	1	1.43	1
				GO:1903018	regulation of glycoprotein metabolic pro...	15	1	0.98	1
				GO:0060341	regulation of cellular localization	189	2	12.33	1
				GO:0044237	cellular metabolic process	1639	86	106.91	1
				GO:0060343	trabecula formation	10	2	0.65	1
				GO:0044238	primary metabolic process	1643	82	107.17	1
				GO:0198738	cell-cell signaling by wnt	106	3	6.91	1
				GO:0060348	bone development	36	2	2.35	1
				GO:0043603	cellular amide metabolic process	227	9	14.81	1
				GO:0046700	heterocycle catabolic process	162	4	10.57	1
				GO:0043604	amide biosynthetic process	145	5	9.46	1
				GO:0017001	antibiotic catabolic process	17	2	1.11	1
				GO:1903047	mitotic cell cycle process	137	3	8.94	1
				GO:0071900	regulation of protein serine/threonine k...	119	7	7.76	1
				GO:0071901	negative regulation of protein serine/th...	28	1	1.83	1
				GO:0051492	regulation of stress fiber assembly	19	1	1.24	1
				GO:0051494	negative regulation of cytoskeleton orga...	23	1	1.5	1
				GO:0051495	positive regulation of cytoskeleton orga...	54	2	3.52	1
				GO:1903034	regulation of response to wounding	70	6	4.57	1
				GO:1903035	negative regulation of response to wound...	41	3	2.67	1
				GO:1903036	positive regulation of response to wound...	25	1	1.63	1
				GO:1903037	regulation of leukocyte cell-cell adhesi...	102	10	6.65	1
				GO:0070848	response to growth factor	206	10	13.44	1
				GO:1903038	negative regulation of leukocyte cell-ce...	45	5	2.94	1
				GO:1990845	adaptive thermogenesis	29	5	1.89	1
				GO:0030595	leukocyte chemotaxis	77	8	5.02	1
				GO:1903039	positive regulation of leukocyte cell-ce...	75	6	4.89	1
				GO:0070849	response to epidermal growth factor	15	1	0.98	1
				GO:2000736	regulation of stem cell differentiation	27	1	1.76	1
				GO:0003205	cardiac chamber development	36	1	2.35	1
				GO:0006301	postreplication repair	12	1	0.78	1
				GO:0003206	cardiac chamber morphogenesis	29	1	1.89	1
				GO:0003208	cardiac ventricle morphogenesis	17	1	1.11	1
				GO:0032660	regulation of interleukin-17 production	12	2	0.78	1
				GO:0045069	regulation of viral genome replication	21	2	1.37	1
				GO:0032663	regulation of interleukin-2 production	13	1	0.85	1
				GO:0070838	divalent metal ion transport	78	3	5.09	1
				GO:0097435	supramolecular fiber organization	126	6	8.22	1
				GO:0035767	endothelial cell chemotaxis	15	2	0.98	1
				GO:0045055	regulated exocytosis	269	30	17.55	1
				GO:0072503	cellular divalent inorganic cation homeo...	82	7	5.35	1
				GO:0045058	T cell selection	14	2	0.91	1
				GO:0046890	regulation of lipid biosynthetic process	47	3	3.07	1
				GO:0032651	regulation of interleukin-1 beta product...	22	2	1.43	1
				GO:0032652	regulation of interleukin-1 production	28	2	1.83	1
				GO:0032653	regulation of interleukin-10 production	19	3	1.24	1
				GO:0072507	divalent inorganic cation homeostasis	86	7	5.61	1
				GO:0021510	spinal cord development	13	1	0.85	1
				GO:0090398	cellular senescence	14	1	0.91	1
				GO:0045089	positive regulation of innate immune res...	112	13	7.31	1
				GO:1903008	organelle disassembly	19	1	1.24	1
				GO:0061564	axon development	116	4	7.57	1
				GO:0032675	regulation of interleukin-6 production	40	2	2.61	1
				GO:0032677	regulation of interleukin-8 production	24	2	1.57	1
				GO:1901564	organonitrogen compound metabolic proces...	1317	81	85.9	1
				GO:0051480	regulation of cytosolic calcium ion conc...	57	5	3.72	1
				GO:1901565	organonitrogen compound catabolic proces...	266	16	17.35	1
				GO:0042325	regulation of phosphorylation	338	22	22.05	1
				GO:1901566	organonitrogen compound biosynthetic pro...	371	20	24.2	1
				GO:0042326	negative regulation of phosphorylation	85	3	5.54	1
				GO:0045023	G0 to G1 transition	10	1	0.65	1
				GO:0042327	positive regulation of phosphorylation	260	20	16.96	1
				GO:1901568	fatty acid derivative metabolic process	32	2	2.09	1
				GO:0032620	interleukin-17 production	12	2	0.78	1
				GO:0051489	regulation of filopodium assembly	10	1	0.65	1
				GO:0032623	interleukin-2 production	17	2	1.11	1
				GO:0042310	vasoconstriction	11	2	0.72	1
				GO:0033280	response to vitamin D	12	2	0.78	1
				GO:0060491	regulation of cell projection assembly	28	1	1.83	1
				GO:0045017	glycerolipid biosynthetic process	38	3	2.48	1
				GO:0046850	regulation of bone remodeling	13	3	0.85	1
				GO:0009991	response to extracellular stimulus	131	13	8.54	1
				GO:0032611	interleukin-1 beta production	26	2	1.7	1
				GO:0032612	interleukin-1 production	32	2	2.09	1
				GO:0032613	interleukin-10 production	20	4	1.3	1
				GO:0035710	CD4-positive, alpha-beta T cell activati...	24	4	1.57	1
				GO:0032616	interleukin-13 production	10	3	0.65	1
				GO:0033273	response to vitamin	27	5	1.76	1
				GO:0006464	cellular protein modification process	726	39	47.35	1
				GO:0032640	tumor necrosis factor production	46	4	3	1
				GO:0006468	protein phosphorylation	426	23	27.79	1
				GO:0016125	sterol metabolic process	43	2	2.8	1
				GO:0030522	intracellular receptor signaling pathway	42	1	2.74	1
				GO:0016126	sterol biosynthetic process	24	1	1.57	1
				GO:0061572	actin filament bundle organization	38	1	2.48	1
				GO:0046883	regulation of hormone secretion	55	8	3.59	1
				GO:0044764	multi-organism cellular process	13	3	0.85	1
				GO:0042330	taxis	197	15	12.85	1
				GO:1901570	fatty acid derivative biosynthetic proce...	22	2	1.43	1
				GO:0097190	apoptotic signaling pathway	149	5	9.72	1
				GO:0097191	extrinsic apoptotic signaling pathway	67	4	4.37	1
				GO:1901571	fatty acid derivative transport	11	2	0.72	1
				GO:0097193	intrinsic apoptotic signaling pathway	65	1	4.24	1
				GO:0032647	regulation of interferon-alpha productio...	13	1	0.85	1
				GO:0046887	positive regulation of hormone secretion	31	4	2.02	1
				GO:0097194	execution phase of apoptosis	14	1	0.91	1
				GO:0046888	negative regulation of hormone secretion	15	2	0.98	1
				GO:1901575	organic substance catabolic process	453	26	29.55	1
				GO:0046889	positive regulation of lipid biosyntheti...	14	1	0.91	1
				GO:1901576	organic substance biosynthetic process	910	45	59.36	1
				GO:0042339	keratan sulfate metabolic process	11	2	0.72	1
				GO:0006457	protein folding	65	1	4.24	1
				GO:0030510	regulation of BMP signaling pathway	18	3	1.17	1
				GO:0032637	interleukin-8 production	27	3	1.76	1
				GO:0030518	intracellular steroid hormone receptor s...	15	1	0.98	1
				GO:0046879	hormone secretion	70	8	4.57	1
				GO:0072657	protein localization to membrane	114	2	7.44	1
				GO:0061515	myeloid cell development	12	1	0.78	1
				GO:0090322	regulation of superoxide metabolic proce...	15	2	0.98	1
				GO:0009966	regulation of signal transduction	677	45	44.16	1
				GO:0006470	protein dephosphorylation	63	1	4.11	1
				GO:0009968	negative regulation of signal transducti...	267	14	17.42	1
				GO:0006473	protein acetylation	33	1	2.15	1
				GO:0006475	internal protein amino acid acetylation	27	1	1.76	1
				GO:0031396	regulation of protein ubiquitination	41	1	2.67	1
				GO:0044770	cell cycle phase transition	91	3	5.94	1
				GO:0031399	regulation of protein modification proce...	379	24	24.72	1
				GO:0006479	protein methylation	19	1	1.24	1
				GO:0044772	mitotic cell cycle phase transition	87	3	5.67	1
				GO:0009952	anterior/posterior pattern specification	18	1	1.17	1
				GO:0009953	dorsal/ventral pattern formation	13	3	0.85	1
				GO:0030534	adult behavior	23	1	1.5	1
				GO:0042303	molting cycle	25	1	1.63	1
				GO:0097164	ammonium ion metabolic process	49	3	3.2	1
				GO:0060485	mesenchyme development	48	2	3.13	1
				GO:0033238	regulation of cellular amine metabolic p...	24	2	1.57	1
				GO:0070555	response to interleukin-1	58	5	3.78	1
				GO:0072676	lymphocyte migration	29	2	1.89	1
				GO:0072678	T cell migration	23	2	1.5	1
				GO:0032606	type I interferon production	38	3	2.48	1
				GO:0090342	regulation of cell aging	10	1	0.65	1
				GO:1901532	regulation of hematopoietic progenitor c...	20	1	1.3	1
				GO:0009987	cellular process	2259	134	147.35	1
				GO:0032607	interferon-alpha production	13	1	0.85	1
				GO:0046847	filopodium assembly	10	1	0.65	1
				GO:0009988	cell-cell recognition	17	1	1.11	1
				GO:0046849	bone remodeling	26	3	1.7	1
				GO:0032609	interferon-gamma production	28	3	1.83	1
				GO:0070585	protein localization to mitochondrion	25	1	1.63	1
				GO:0070588	calcium ion transmembrane transport	41	2	2.67	1
				GO:0060425	lung morphogenesis	14	1	0.91	1
				GO:0051403	stress-activated MAPK cascade	75	6	4.89	1
				GO:0060429	epithelium development	255	13	16.63	1
				GO:0016101	diterpenoid metabolic process	33	2	2.15	1
				GO:0030500	regulation of bone mineralization	16	3	1.04	1
				GO:0060415	muscle tissue morphogenesis	16	1	1.04	1
				GO:0030509	BMP signaling pathway	31	3	2.02	1
				GO:0007010	cytoskeleton organization	211	8	13.76	1
				GO:0015696	ammonium transport	14	1	0.91	1
				GO:0007015	actin filament organization	75	2	4.89	1
				GO:0007017	microtubule-based process	77	1	5.02	1
				GO:0009913	epidermal cell differentiation	52	3	3.39	1
				GO:0009914	hormone transport	71	8	4.63	1
				GO:0060443	mammary gland morphogenesis	13	1	0.85	1
				GO:1903978	regulation of microglial cell activation	12	3	0.78	1
				GO:0002090	regulation of receptor internalization	20	2	1.3	1
				GO:0048015	phosphatidylinositol-mediated signaling	54	4	3.52	1
				GO:0048017	inositol lipid-mediated signaling	54	4	3.52	1
				GO:0007043	cell-cell junction assembly	20	1	1.3	1
				GO:0007044	cell-substrate junction assembly	25	2	1.63	1
				GO:0007045	cell-substrate adherens junction assembl...	23	2	1.5	1
				GO:0007049	cell cycle	255	4	16.63	1
[truncated: 1,284 more rows]

## Sheet: Online Supp Table 1B
Online Supplementary Table 1. Protein module membership and GO Biological Process enrichment for each duodenal protein module identified using ICA analysis
(B) Module 2
Entrez Gene Symbol	Entrez Gene ID	Description	Projection along Independent Component (Module Membership)	GO ID	Term	Annotated	Significant	Expected	weight01 Fisher's Exact Test p-value
SERPINC1	462	Antithrombin-III	3.57932	GO:0006672	ceramide metabolic process	16	4	0.85	0.00178
SIGLEC9	27180	Sialic acid-binding Ig-like lectin 9	3.37572	GO:0007586	digestion	32	10	1.7	0.00406
CAND1	55832	Cullin-associated NEDD8-dissociated protein 1	3.35301	GO:1901687	glutathione derivative biosynthetic proc...	12	3	0.64	0.01614
TAPBPL	55080	Tapasin-related protein	2.95815	GO:0006941	striated muscle contraction	40	4	2.13	0.01969
ITGA2B	3674	Integrin alpha-IIb: beta-3 complex	2.76466	GO:0006887	exocytosis	285	20	15.17	0.02626
RPS3	6188	40S ribosomal protein S3	2.59753	GO:2001234	negative regulation of apoptotic signali...	55	5	2.93	0.02847
ASPN	54829	Asporin	2.57383	GO:0061621	canonical glycolysis	17	3	0.9	0.04209
GZMB	3002	Granzyme B	2.55972	GO:0007599	hemostasis	110	9	5.85	0.04561
GSTM1	2944	Glutathione S-transferase Mu 1	2.48935	GO:1904659	glucose transmembrane transport	27	2	1.44	0.04691
FGFBP1	9982	Fibroblast growth factor-binding protein 1	2.44157	GO:0030162	regulation of proteolysis	200	10	10.64	0.04696
ABO	28	Histo-blood group ABO system transferase	2.43492	GO:0040011	locomotion	424	20	22.57	0.04721
CMA1	1215	Chymase	2.41722	GO:0022617	extracellular matrix disassembly	36	5	1.92	0.04789
SNX8	29886	Sorting nexin-8	2.31573	GO:0021987	cerebral cortex development	18	3	0.96	0.04883
LDLRAP1	26119	Low density lipoprotein receptor adapter protein 1	2.29976	GO:0002250	adaptive immune response	126	8	6.71	0.04928
PPBP	5473	Beta-thromboglobulin	2.22579	GO:0031638	zymogen activation	20	3	1.06	0.05023
PPBP	5473	Connective tissue-activating peptide III	2.16778	GO:0044344	cellular response to fibroblast growth f...	46	3	2.45	0.0512
AARS	16	Alanine--tRNA ligase, cytoplasmic	2.15126	GO:0016042	lipid catabolic process	82	8	4.36	0.05359
TOP1	7150	DNA topoisomerase 1	2.14286	GO:0006094	gluconeogenesis	31	4	1.65	0.05409
POSTN	10631	Periostin	2.12736	GO:0019882	antigen processing and presentation	71	4	3.78	0.06396
IGHM	3507	Immunoglobulin M	2.11946	GO:0006629	lipid metabolic process	283	26	15.06	0.07426
PPBP	5473	Neutrophil-activating peptide 2	2.11859	GO:0006641	triglyceride metabolic process	22	3	1.17	0.07598
RECQL	5965	ATP-dependent DNA helicase Q1	2.11787	GO:0045742	positive regulation of epidermal growth ...	10	2	0.53	0.07649
GSTM4	2948	Glutathione S-transferase Mu 4	2.08898	GO:1904707	positive regulation of vascular smooth m...	10	2	0.53	0.07649
ADSS	159	Adenylosuccinate synthetase isozyme 2	2.08705	GO:0043312	neutrophil degranulation	182	13	9.69	0.07919
HMGN1	3150	Non-histone chromosomal protein HMG-14	2.06448	GO:0042742	defense response to bacterium	77	6	4.1	0.08874
TXNDC15	79770	Thioredoxin domain-containing protein 15	2.01522	GO:0050708	regulation of protein secretion	111	9	5.91	0.08915
PF4	5196	Platelet factor 4	1.99215	GO:0042592	homeostatic process	360	20	19.16	0.08947
PYY	5697	Peptide YY	1.92393	GO:0016125	sterol metabolic process	43	5	2.29	0.08985
SCARF2	91179	Scavenger receptor class F member 2	1.90111	GO:0050885	neuromuscular process controlling balanc...	11	2	0.59	0.0907
RBM17	84991	Splicing factor 45	1.87841	GO:0021766	hippocampus development	11	2	0.59	0.0907
AKR1C1	1645	Aldo-keto reductase family 1 member C1	1.87542	GO:0042307	positive regulation of protein import in...	11	2	0.59	0.0907
LRP2	4036	Low-density lipoprotein receptor-related protein 2	1.84703	GO:0071774	response to fibroblast growth factor	48	4	2.55	0.09081
GPN1	11321	GPN-loop GTPase 1	1.83232	GO:0007059	chromosome segregation	27	3	1.44	0.09082
IGSF8	93185	Immunoglobulin superfamily member 8	1.83052	GO:0010524	positive regulation of calcium ion trans...	13	2	0.69	0.09109
TCF4	6925	Transcription factor 4	1.80573	GO:0034101	erythrocyte homeostasis	27	2	1.44	0.09159
DDX19A	55308	ATP-dependent RNA helicase DDX19A	1.79679	GO:1903506	regulation of nucleic acid-templated tra...	439	13	23.36	0.09927
DGCR14	8220	Protein DGCR14	1.79121	GO:0043393	regulation of protein binding	62	6	3.3	0.10302
IGHE	3497	Immunoglobulin E	1.78337	GO:0014911	positive regulation of smooth muscle cel...	16	3	0.85	0.10437
HPGDS	27306	Hematopoietic prostaglandin D synthase	1.7738	GO:0045071	negative regulation of viral genome repl...	12	2	0.64	0.10561
MTFR1	9650	Mitochondrial fission regulator 1	1.77207	GO:0043524	negative regulation of neuron apoptotic ...	40	4	2.13	0.11446
LRP1	4035	Low-density lipoprotein receptor-related protein 1, soluble	1.72767	GO:0009725	response to hormone	217	13	11.55	0.11838
CPXM1	56265	Probable carboxypeptidase X1	1.69809	GO:0071276	cellular response to cadmium ion	13	2	0.69	0.12113
LIN7B	64130	Protein lin-7 homolog B	1.69155	GO:0002376	immune system process	759	41	40.39	0.12683
KIR2DL4	3805	Killer cell immunoglobulin-like receptor 2DL4	1.65994	GO:0030148	sphingolipid biosynthetic process	10	2	0.53	0.1333
APOH	350	Beta-2-glycoprotein 1	1.6292	GO:0051225	spindle assembly	13	2	0.69	0.13345
PAWR	5074	PRKC apoptosis WT1 regulator protein	1.62116	GO:1904645	response to amyloid-beta	17	2	0.9	0.13366
PRRG4	79056	Transmembrane gamma-carboxyglutamic acid protein 4	1.6002	GO:0032637	interleukin-8 production	27	2	1.44	0.13417
PNLIPRP2	5408	Pancreatic lipase-related protein 2	1.56929	GO:0050714	positive regulation of protein secretion	73	6	3.89	0.13472
UCMA	221044	Unique cartilage matrix-associated protein	1.5668	GO:0031623	receptor internalization	34	4	1.81	0.1351
TBC1D5	9779	TBC1 domain family member 5	1.55514	GO:0033673	negative regulation of kinase activity	48	2	2.55	0.13526
PRKACA	5566	cAMP-dependent protein kinase catalytic subunit alpha	1.53562	GO:0002764	immune response-regulating signaling pat...	162	7	8.62	0.13572
PGRMC1	10857	Membrane-associated progesterone receptor component 1	-1.53107	GO:0019941	modification-dependent protein catabolic...	86	2	4.58	0.13729
CLIC5	53405	Chloride intracellular channel protein 5	-1.53234	GO:0042594	response to starvation	46	3	2.45	0.13812
HSD17B10	3028	3-hydroxyacyl-CoA dehydrogenase type-2	-1.53567	GO:0001523	retinoid metabolic process	30	4	1.6	0.13815
COL4A3BP	10087	Collagen type IV alpha-3-binding protein	-1.5382	GO:0007154	cell communication	1085	49	57.75	0.13918
PROC	5624	Activated Protein C	-1.54047	GO:0019731	antibacterial humoral response	15	2	0.8	0.15362
NIT2	56954	Omega-amidase NIT2	-1.54437	GO:0032480	negative regulation of type I interferon...	15	2	0.8	0.15362
GPI	2821	Glucose-6-phosphate isomerase	-1.55209	GO:0042119	neutrophil activation	186	14	9.9	0.16791
PGAM2	5224	Phosphoglycerate mutase 2	-1.5633	GO:0001816	cytokine production	212	15	11.28	0.16817
PTK6	5753	Protein-tyrosine kinase 6	-1.57011	GO:0071333	cellular response to glucose stimulus	28	3	1.49	0.16943
PNP	4860	Purine nucleoside phosphorylase	-1.57763	GO:0009615	response to virus	74	5	3.94	0.16977
RAN	5901	GTP-binding nuclear protein Ran	-1.58617	GO:0070268	cornification	16	2	0.85	0.17045
PIR	8544	Pirin	-1.5904	GO:0031397	negative regulation of protein ubiquitin...	16	2	0.85	0.17045
LTBP4	8425	Latent-transforming growth factor beta-binding protein 4	-1.60432	GO:0016239	positive regulation of macroautophagy	16	2	0.85	0.17045
FLNA	2316	Filamin-A	-1.62372	GO:0051047	positive regulation of secretion	113	8	6.01	0.17188
TNC	3371	Tenascin	-1.62522	GO:0016052	carbohydrate catabolic process	53	5	2.82	0.17221
PLA2R1	22925	Secretory phospholipase A2 receptor	-1.63273	GO:0044242	cellular lipid catabolic process	59	5	3.14	0.17261
STAMBPL1	57559	AMSH-like protease	-1.6522	GO:0006730	one-carbon metabolic process	10	2	0.53	0.17363
CSK	1445	Tyrosine-protein kinase CSK	-1.65545	GO:0002576	platelet degranulation	64	5	3.41	0.17769
FAM3B	54097	Protein FAM3B	-1.74217	GO:0008217	regulation of blood pressure	35	5	1.86	0.18216
PAPPA	5069	Pappalysin-1	-1.74832	GO:0016236	macroautophagy	49	5	2.61	0.18378
LRPAP1	4043	alpha-2-macroglobulin receptor-associated protein	-1.75504	GO:0017148	negative regulation of translation	32	3	1.7	0.18668
ACAT1	38	Acetyl-CoA acetyltransferase, mitochondrial	-1.77775	GO:0006879	cellular iron ion homeostasis	17	2	0.9	0.18756
OXSM	54995	3-oxoacyl-[acyl-carrier-protein] synthase, mitochondrial	-1.77911	GO:0042632	cholesterol homeostasis	17	2	0.9	0.18756
CTSH	1512	Cathepsin H	-1.85479	GO:0006968	cellular defense response	18	2	0.96	0.2049
ACP1	52	Low molecular weight phosphotyrosine protein phosphatase	-1.86328	GO:0071300	cellular response to retinoic acid	18	2	0.96	0.2049
PC	5091	Pyruvate carboxylase, mitochondrial	-1.91061	GO:0002446	neutrophil mediated immunity	187	14	9.95	0.20533
FETUB	26998	Fetuin-B	-1.91081	GO:0012501	programmed cell death	448	25	23.84	0.20679
TCN2	6948	Transcobalamin-2	-1.93259	GO:0050678	regulation of epithelial cell proliferat...	88	7	4.68	0.20972
C4A	720	Complement C4b	-1.97112	GO:0003073	regulation of systemic arterial blood pr...	16	3	0.85	0.21086
CST1	1469	Cystatin-SN	-1.97505	GO:0034765	regulation of ion transmembrane transpor...	86	6	4.58	0.21127
RNASE4	6038	Ribonuclease 4	-2.00411	GO:0001953	negative regulation of cell-matrix adhes...	11	2	0.59	0.21214
ANG	283	Angiogenin	-2.01051	GO:0030595	leukocyte chemotaxis	77	3	4.1	0.21567
PGAM1	5223	Phosphoglycerate mutase 1	-2.05908	GO:0050896	response to stimulus	1571	80	83.61	0.22112
SHMT1	6470	Serine hydroxymethyltransferase, cytosolic	-2.11101	GO:0001843	neural tube closure	19	2	1.01	0.22241
KRT1	3848	Keratin, type II cytoskeletal 1	-2.12378	GO:0050776	regulation of immune response	299	17	15.91	0.23345
SAT2	112483	Diamine acetyltransferase 2	-2.12999	GO:0048661	positive regulation of smooth muscle cel...	30	4	1.6	0.23541
MMP9	4318	Matrix metalloproteinase-9	-2.15763	GO:0046777	protein autophosphorylation	54	4	2.87	0.24471
ISG15	9636	Ubiquitin-like protein ISG15	-2.17087	GO:0010634	positive regulation of epithelial cell m...	44	5	2.34	0.24597
STK17B	9262	Serine/threonine-protein kinase 17B	-2.17425	GO:0030001	metal ion transport	132	8	7.03	0.24805
CPN2	1585	Carboxypeptidase N subunit 2	-2.17537	GO:1903076	regulation of protein localization to pl...	29	3	1.54	0.24847
TNC	3371	Tenascin	-2.18514	GO:0006486	protein glycosylation	37	3	1.97	0.2489
TCN1	6947	Transcobalamin-1	-2.1907	GO:0035904	aorta development	14	2	0.75	0.24905
CA6	765	Carbonic anhydrase 6	-2.20625	GO:0050772	positive regulation of axonogenesis	22	2	1.17	0.24976
GRPEL1	80273	GrpE protein homolog 1, mitochondrial	-2.22271	GO:0034329	cell junction assembly	51	3	2.71	0.25045
LACRT	90070	Extracellular glycoprotein lacritin	-2.2642	GO:0008283	cell proliferation	459	26	24.43	0.25732
CSNK2A1	1457	Casein kinase II subunit alpha	-2.29239	GO:0000902	cell morphogenesis	188	6	10.01	0.2574
DDX58	23586	Probable ATP-dependent RNA helicase DDX58	-2.34706	GO:0007605	sensory perception of sound	21	2	1.12	0.25773
LEG1	352999	Protein LEG1 homolog	-2.5275	GO:0006749	glutathione metabolic process	21	2	1.12	0.25773
CCL5	6352	C-C motif chemokine 5	-2.53304	GO:0042102	positive regulation of T cell proliferat...	32	3	1.7	0.27367
ASAH2	56624	Neutral ceramidase	-2.62543	GO:0006958	complement activation, classical pathway	22	2	1.17	0.27545
NEFL	4747	Neurofilament light polypeptide	-2.64372	GO:0061844	antimicrobial humoral immune response me...	22	2	1.17	0.27545
LILRA3	11026	Leukocyte immunoglobulin-like receptor subfamily A member 3	-2.68269	GO:0060337	type I interferon signaling pathway	22	2	1.17	0.27545
HMGCS2	3158	Hydroxymethylglutaryl-CoA synthase, mitochondrial	-2.76138	GO:0034383	low-density lipoprotein particle clearan...	12	3	0.64	0.2817
P4HB	5034	Protein disulfide-isomerase	-2.82305	GO:0031670	cellular response to nutrient	15	3	0.8	0.28199
IFIT3	3437	Interferon-induced protein with tetratricopeptide repeats 3	-2.84354	GO:0055088	lipid homeostasis	24	3	1.28	0.28287
SULT2A1	6822	Bile salt sulfotransferase	-2.96205	GO:0007052	mitotic spindle organization	17	2	0.9	0.2843
CD8A	925	T-cell surface glycoprotein CD8 alpha chain	-3.11151	GO:0006637	acyl-CoA metabolic process	20	2	1.06	0.2846
C4A	720	C4a anaphylatoxin	-3.19355	GO:0030073	insulin secretion	42	3	2.24	0.28466
KRT20	54474	Keratin, type I cytoskeletal 20	-3.30224	GO:0006695	cholesterol biosynthetic process	23	2	1.22	0.28489
HMOX1	3162	Heme oxygenase 1	-3.35171	GO:0017015	regulation of transforming growth factor...	28	2	1.49	0.28539
ARG2	384	Arginase-2, mitochondrial	-3.7145	GO:0007015	actin filament organization	75	4	3.99	0.28583
FABP2	2169	Fatty acid-binding protein, intestinal	-4.19476	GO:0002687	positive regulation of leukocyte migrati...	50	2	2.66	0.28759
C1R	715	Complement C1r subcomponent	-4.73805	GO:0070371	ERK1 and ERK2 cascade	90	3	4.79	0.28952
FUT5	2527	Alpha-(1,3)-fucosyltransferase 5	-4.92345	GO:0042531	positive regulation of tyrosine phosphor...	23	2	1.22	0.29315
CTRB2	440387	Chymotrypsinogen B2	-6.17335	GO:0010951	negative regulation of endopeptidase act...	72	5	3.83	0.29814
FUT3	2525	Galactoside 3(4)-L-fucosyltransferase	-6.50655	GO:0043687	post-translational protein modification	97	6	5.16	0.30042
AMY2B	280	Alpha-amylase 2B	-7.13579	GO:0045454	cell redox homeostasis	24	2	1.28	0.31079
PLA2G1B	5319	Phospholipase A2	-7.31873	GO:0043433	negative regulation of DNA-binding trans...	24	2	1.28	0.31079
ERAP2	64167	Endoplasmic reticulum aminopeptidase 2	-7.62911	GO:0032526	response to retinoic acid	26	3	1.38	0.3163
PRSS1	5644	Trypsin-1	-12.2114	GO:0019216	regulation of lipid metabolic process	99	4	5.27	0.31643
PNLIP	5406	Pancreatic triacylglycerol lipase	-16.0692	GO:0007420	brain development	111	9	5.91	0.31679
CEL	1056	Bile salt-activated lipase	-16.4309	GO:0042147	retrograde transport, endosome to Golgi	10	2	0.53	0.31689
AMY2A	279	Pancreatic alpha-amylase	-17.4431	GO:0007165	signal transduction	1010	45	53.75	0.31725
				GO:0042730	fibrinolysis	16	2	0.85	0.31754
				GO:0030225	macrophage differentiation	16	2	0.85	0.31754
				GO:0042267	natural killer cell mediated cytotoxicit...	22	2	1.17	0.31818
				GO:0048870	cell motility	368	18	19.59	0.31865
				GO:0045089	positive regulation of innate immune res...	112	4	5.96	0.32344
				GO:0016477	cell migration	349	17	18.57	0.32911
				GO:0051260	protein homooligomerization	73	5	3.89	0.33674
				GO:0005975	carbohydrate metabolic process	153	9	8.14	0.34149
				GO:0032092	positive regulation of protein binding	30	3	1.6	0.34263
				GO:0070527	platelet aggregation	26	2	1.38	0.34578
				GO:0030195	negative regulation of blood coagulation	25	3	1.33	0.34786
				GO:2000179	positive regulation of neural precursor ...	11	2	0.59	0.34873
				GO:0010656	negative regulation of muscle cell apopt...	11	2	0.59	0.34873
				GO:0043277	apoptotic cell clearance	14	2	0.75	0.34907
				GO:0090501	RNA phosphodiester bond hydrolysis	16	2	0.85	0.3493
				GO:0009988	cell-cell recognition	17	2	0.9	0.34942
				GO:0006195	purine nucleotide catabolic process	19	2	1.01	0.34965
				GO:0030334	regulation of cell migration	235	12	12.51	0.34987
				GO:0045087	innate immune response	251	13	13.36	0.35014
				GO:0051258	protein polymerization	51	3	2.71	0.35088
				GO:0051262	protein tetramerization	47	4	2.5	0.37811
				GO:0060271	cilium assembly	16	2	0.85	0.37958
				GO:0010942	positive regulation of cell death	170	9	9.05	0.38008
				GO:0009636	response to toxic substance	133	7	7.08	0.38082
				GO:0035094	response to nicotine	10	1	0.53	0.38146
				GO:0000380	alternative mRNA splicing, via spliceoso...	10	1	0.53	0.38146
				GO:0050427	3'-phosphoadenosine 5'-phosphosulfate me...	10	1	0.53	0.38146
				GO:0006614	SRP-dependent cotranslational protein ta...	10	1	0.53	0.38146
				GO:0098761	cellular response to interleukin-7	10	1	0.53	0.38146
				GO:0071526	semaphorin-plexin signaling pathway	10	1	0.53	0.38146
				GO:0010737	protein kinase A signaling	10	1	0.53	0.38146
				GO:0030224	monocyte differentiation	10	1	0.53	0.38146
				GO:0007595	lactation	10	1	0.53	0.38146
				GO:0019985	translesion synthesis	10	1	0.53	0.38146
				GO:1902175	regulation of oxidative stress-induced i...	10	1	0.53	0.38146
				GO:0090307	mitotic spindle assembly	10	1	0.53	0.38146
				GO:0042104	positive regulation of activated T cell ...	10	1	0.53	0.38146
				GO:1990138	neuron projection extension	36	2	1.92	0.38203
				GO:0003007	heart morphogenesis	45	2	2.39	0.38315
				GO:0051289	protein homotetramerization	29	2	1.54	0.39712
				GO:0097190	apoptotic signaling pathway	149	10	7.93	0.4032
				GO:0006508	proteolysis	382	19	20.33	0.4036
				GO:0006959	humoral immune response	100	7	5.32	0.40535
				GO:0045765	regulation of angiogenesis	110	7	5.85	0.40667
				GO:0001656	metanephros development	16	2	0.85	0.40844
				GO:0019083	viral transcription	17	2	0.9	0.40857
				GO:0048662	negative regulation of smooth muscle cel...	20	2	1.06	0.40895
				GO:0070613	regulation of protein processing	45	3	2.39	0.40941
				GO:0007229	integrin-mediated signaling pathway	33	3	1.76	0.41015
				GO:1904036	negative regulation of epithelial cell a...	11	1	0.59	0.41053
				GO:0001707	mesoderm formation	11	1	0.59	0.41053
				GO:0007157	heterophilic cell-cell adhesion via plas...	11	1	0.59	0.41053
				GO:0035987	endodermal cell differentiation	11	1	0.59	0.41053
				GO:0007588	excretion	11	1	0.59	0.41053
				GO:0045648	positive regulation of erythrocyte diffe...	11	1	0.59	0.41053
				GO:0075733	intracellular transport of virus	11	1	0.59	0.41053
				GO:0051281	positive regulation of release of seques...	11	1	0.59	0.41053
				GO:0034332	adherens junction organization	37	2	1.97	0.41114
				GO:0045666	positive regulation of neuron differenti...	83	4	4.42	0.41159
				GO:0051607	defense response to virus	51	3	2.71	0.41377
				GO:0018107	peptidyl-threonine phosphorylation	30	2	1.6	0.41384
				GO:0043066	negative regulation of apoptotic process	211	16	11.23	0.42552
				GO:0007565	female pregnancy	49	3	2.61	0.42964
				GO:0051928	positive regulation of calcium ion trans...	29	3	1.54	0.43481
				GO:0016241	regulation of macroautophagy	32	3	1.7	0.43521
				GO:0007597	blood coagulation, intrinsic pathway	13	2	0.69	0.43554
				GO:0007286	spermatid development	14	2	0.75	0.43568
				GO:0008630	intrinsic apoptotic signaling pathway in...	19	2	1.01	0.43634
				GO:0043113	receptor clustering	12	1	0.64	0.43825
				GO:0032148	activation of protein kinase B activity	12	1	0.64	0.43825
				GO:0000184	nuclear-transcribed mRNA catabolic proce...	12	1	0.64	0.43825
				GO:2000310	regulation of NMDA receptor activity	12	1	0.64	0.43825
				GO:0031639	plasminogen activation	12	1	0.64	0.43825
				GO:0050765	negative regulation of phagocytosis	12	1	0.64	0.43825
				GO:0032715	negative regulation of interleukin-6 pro...	12	1	0.64	0.43825
				GO:0002092	positive regulation of receptor internal...	12	1	0.64	0.43825
				GO:0006283	transcription-coupled nucleotide-excisio...	12	1	0.64	0.43825
				GO:0019433	triglyceride catabolic process	12	1	0.64	0.43825
				GO:0046638	positive regulation of alpha-beta T cell...	12	1	0.64	0.43825
				GO:0050790	regulation of catalytic activity	467	20	24.85	0.44635
				GO:0060548	negative regulation of cell death	241	17	12.83	0.44734
				GO:0010628	positive regulation of gene expression	310	12	16.5	0.46113
				GO:0010595	positive regulation of endothelial cell ...	34	3	1.81	0.46168
				GO:0034605	cellular response to heat	33	2	1.76	0.46255
				GO:1901214	regulation of neuron death	87	5	4.63	0.46309
				GO:0042110	T cell activation	132	7	7.03	0.4634
				GO:0030282	bone mineralization	29	2	1.54	0.46395
				GO:0045730	respiratory burst	13	1	0.69	0.46468
				GO:0010744	positive regulation of macrophage derive...	13	1	0.69	0.46468
				GO:1900026	positive regulation of substrate adhesio...	13	1	0.69	0.46468
				GO:0018149	peptide cross-linking	13	1	0.69	0.46468
				GO:0001913	T cell mediated cytotoxicity	13	1	0.69	0.46468
				GO:0097421	liver regeneration	13	1	0.69	0.46468
				GO:0021510	spinal cord development	13	1	0.69	0.46468
				GO:0006110	regulation of glycolytic process	13	1	0.69	0.46468
				GO:0097755	positive regulation of blood vessel diam...	13	1	0.69	0.46468
				GO:0071158	positive regulation of cell cycle arrest	13	1	0.69	0.46468
				GO:0060760	positive regulation of response to cytok...	13	1	0.69	0.46468
				GO:0006952	defense response	450	25	23.95	0.47685
				GO:0030449	regulation of complement activation	34	2	1.81	0.47827
				GO:0006633	fatty acid biosynthetic process	30	4	1.6	0.48303
				GO:0001503	ossification	95	6	5.06	0.48614
				GO:0045652	regulation of megakaryocyte differentiat...	15	2	0.8	0.487
				GO:1903779	regulation of cardiac conduction	16	2	0.85	0.48714
				GO:0042982	amyloid precursor protein metabolic proc...	16	2	0.85	0.48714
				GO:0019835	cytolysis	22	2	1.17	0.48799
				GO:0007162	negative regulation of cell adhesion	89	5	4.74	0.48839
				GO:2001240	negative regulation of extrinsic apoptot...	14	1	0.75	0.48987
				GO:0001541	ovarian follicle development	14	1	0.75	0.48987
				GO:1902042	negative regulation of extrinsic apoptot...	14	1	0.75	0.48987
				GO:0001937	negative regulation of endothelial cell ...	14	1	0.75	0.48987
				GO:0038128	ERBB2 signaling pathway	14	1	0.75	0.48987
				GO:0043507	positive regulation of JUN kinase activi...	14	1	0.75	0.48987
				GO:0042475	odontogenesis of dentin-containing tooth	14	1	0.75	0.48987
				GO:1904646	cellular response to amyloid-beta	14	1	0.75	0.48987
				GO:0000070	mitotic sister chromatid segregation	14	1	0.75	0.48987
				GO:0061077	chaperone-mediated protein folding	14	1	0.75	0.48987
				GO:0051017	actin filament bundle assembly	38	2	2.02	0.49026
				GO:0006366	transcription by RNA polymerase II	314	11	16.71	0.50365
				GO:0030900	forebrain development	56	5	2.98	0.50737
				GO:0031663	lipopolysaccharide-mediated signaling pa...	23	2	1.22	0.51197
				GO:0043086	negative regulation of catalytic activit...	177	9	9.42	0.5126
				GO:0042177	negative regulation of protein catabolic...	30	2	1.6	0.51298
				GO:0050796	regulation of insulin secretion	34	2	1.81	0.51356
				GO:0007189	adenylate cyclase-activating G protein-c...	15	1	0.8	0.51389
				GO:0007631	feeding behavior	15	1	0.8	0.51389
				GO:0030574	collagen catabolic process	15	1	0.8	0.51389
				GO:0015031	protein transport	322	20	17.14	0.5269
				GO:0006898	receptor-mediated endocytosis	84	6	4.47	0.52938
				GO:0007338	single fertilization	24	2	1.28	0.53483
				GO:0033619	membrane protein proteolysis	16	1	0.85	0.53679
				GO:0045540	regulation of cholesterol biosynthetic p...	16	1	0.85	0.53679
				GO:0009060	aerobic respiration	16	1	0.85	0.53679
				GO:0003281	ventricular septum development	16	1	0.85	0.53679
				GO:0043627	response to estrogen	16	1	0.85	0.53679
				GO:0006338	chromatin remodeling	16	1	0.85	0.53679
				GO:0042060	wound healing	179	12	9.53	0.54701
				GO:0000226	microtubule cytoskeleton organization	61	4	3.25	0.5556
				GO:0048146	positive regulation of fibroblast prolif...	17	1	0.9	0.55862
				GO:0032757	positive regulation of interleukin-8 pro...	17	1	0.9	0.55862
				GO:0007601	visual perception	17	1	0.9	0.55862
				GO:0002686	negative regulation of leukocyte migrati...	17	1	0.9	0.55862
				GO:0007041	lysosomal transport	17	1	0.9	0.55862
				GO:0008593	regulation of Notch signaling pathway	17	1	0.9	0.55862
				GO:0042157	lipoprotein metabolic process	17	1	0.9	0.55862
				GO:0071560	cellular response to transforming growth...	63	3	3.35	0.55913
				GO:0071375	cellular response to peptide hormone sti...	68	3	3.62	0.55989
				GO:0051091	positive regulation of DNA-binding trans...	69	3	3.67	0.56004
				GO:0072593	reactive oxygen species metabolic proces...	82	2	4.36	0.56523
				GO:0071345	cellular response to cytokine stimulus	308	13	16.39	0.57487
				GO:0050766	positive regulation of phagocytosis	22	2	1.17	0.57682
				GO:0043388	positive regulation of DNA binding	18	1	0.96	0.57942
				GO:0046324	regulation of glucose import	18	1	0.96	0.57942
				GO:0007566	embryo implantation	18	1	0.96	0.57942
				GO:0006919	activation of cysteine-type endopeptidas...	18	1	0.96	0.57942
				GO:1903078	positive regulation of protein localizat...	18	1	0.96	0.57942
				GO:0016525	negative regulation of angiogenesis	41	2	2.18	0.58008
				GO:0043123	positive regulation of I-kappaB kinase/N...	41	2	2.18	0.58008
				GO:0006397	mRNA processing	68	3	3.62	0.58056
				GO:0050900	leukocyte migration	151	7	8.04	0.58092
				GO:0043434	response to peptide hormone	97	4	5.16	0.58176
				GO:0042127	regulation of cell proliferation	394	23	20.97	0.58238
				GO:0010469	regulation of signaling receptor activit...	178	9	9.47	0.58255
				GO:0007275	multicellular organism development	947	39	50.4	0.59339
				GO:0032870	cellular response to hormone stimulus	139	8	7.4	0.59464
				GO:0006874	cellular calcium ion homeostasis	78	5	4.15	0.5952
				GO:0042130	negative regulation of T cell proliferat...	22	2	1.17	0.59649
				GO:0045732	positive regulation of protein catabolic...	47	3	2.5	0.59703
				GO:0042542	response to hydrogen peroxide	48	3	2.55	0.59718
				GO:0045667	regulation of osteoblast differentiation	28	2	1.49	0.59739
				GO:0001895	retina homeostasis	19	1	1.01	0.59926
				GO:0030901	midbrain development	19	1	1.01	0.59926
				GO:0032233	positive regulation of actin filament bu...	19	1	1.01	0.59926
				GO:0002027	regulation of heart rate	19	1	1.01	0.59926
				GO:0032956	regulation of actin cytoskeleton organiz...	73	2	3.89	0.60427
				GO:0001666	response to hypoxia	100	4	5.32	0.6097
				GO:0006805	xenobiotic metabolic process	26	3	1.38	0.61258
				GO:0045766	positive regulation of angiogenesis	60	4	3.19	0.61309
				GO:2001235	positive regulation of apoptotic signali...	52	4	2.77	0.61325
				GO:0007399	nervous system development	419	16	22.3	0.6139
				GO:0007219	Notch signaling pathway	37	2	1.97	0.61751
				GO:0150077	regulation of neuroinflammatory response	20	1	1.06	0.61816
				GO:0034394	protein localization to cell surface	20	1	1.06	0.61816
				GO:0061098	positive regulation of protein tyrosine ...	20	1	1.06	0.61816
				GO:0018105	peptidyl-serine phosphorylation	68	3	3.62	0.62601
				GO:0007204	positive regulation of cytosolic calcium...	54	4	2.87	0.63142
				GO:0050728	negative regulation of inflammatory resp...	45	2	2.39	0.63146
				GO:0032760	positive regulation of tumor necrosis fa...	27	2	1.44	0.63386
				GO:0008584	male gonad development	28	2	1.49	0.63401
				GO:1901796	regulation of signal transduction by p53...	29	2	1.54	0.63416
				GO:0006979	response to oxidative stress	137	7	7.29	0.63433
				GO:2001243	negative regulation of intrinsic apoptot...	21	1	1.12	0.63618
				GO:0007269	neurotransmitter secretion	21	1	1.12	0.63618
				GO:0070373	negative regulation of ERK1 and ERK2 cas...	21	1	1.12	0.63618
				GO:0048709	oligodendrocyte differentiation	21	1	1.12	0.63618
				GO:0035722	interleukin-12-mediated signaling pathwa...	21	1	1.12	0.63618
				GO:0030512	negative regulation of transforming grow...	21	1	1.12	0.63618
				GO:0009617	response to bacterium	171	8	9.1	0.63636
				GO:0045787	positive regulation of cell cycle	65	2	3.46	0.63967
				GO:0042593	glucose homeostasis	52	4	2.77	0.64815
				GO:0072659	protein localization to plasma membrane	54	4	2.87	0.64846
				GO:0006413	translational initiation	38	2	2.02	0.65256
				GO:0051028	mRNA transport	22	1	1.17	0.65336
				GO:0035335	peptidyl-tyrosine dephosphorylation	22	1	1.17	0.65336
				GO:0050679	positive regulation of epithelial cell p...	55	5	2.93	0.66154
				GO:0051301	cell division	87	4	4.63	0.66594
				GO:0006367	transcription initiation from RNA polyme...	27	2	1.44	0.66712
				GO:0070301	cellular response to hydrogen peroxide	29	2	1.54	0.66742
				GO:0001649	osteoblast differentiation	51	3	2.71	0.66751
				GO:0001657	ureteric bud development	23	1	1.22	0.66973
				GO:0044267	cellular protein metabolic process	917	36	48.8	0.67038
				GO:0043406	positive regulation of MAP kinase activi...	77	3	4.1	0.6715
				GO:0048511	rhythmic process	61	2	3.25	0.67229
				GO:0007596	blood coagulation	109	8	5.8	0.67529
				GO:0007166	cell surface receptor signaling pathway	621	27	33.05	0.67857
				GO:0006936	muscle contraction	73	5	3.89	0.67978
				GO:0043154	negative regulation of cysteine-type end...	27	2	1.44	0.68259
				GO:0065004	protein-DNA complex assembly	27	2	1.44	0.68259
				GO:0007519	skeletal muscle tissue development	24	1	1.28	0.68534
				GO:0032091	negative regulation of protein binding	24	1	1.28	0.68534
				GO:0006915	apoptotic process	425	23	22.62	0.69074
				GO:0006457	protein folding	65	3	3.46	0.69768
				GO:0050778	positive regulation of immune response	232	11	12.35	0.69931
				GO:0006809	nitric oxide biosynthetic process	25	1	1.33	0.70022
				GO:0050829	defense response to Gram-negative bacter...	25	1	1.33	0.70022
				GO:0010596	negative regulation of endothelial cell ...	25	1	1.33	0.70022
				GO:0071356	cellular response to tumor necrosis fact...	76	3	4.04	0.7008
				GO:0045595	regulation of cell differentiation	378	16	20.12	0.70608
				GO:0001938	positive regulation of endothelial cell ...	29	3	1.54	0.7085
				GO:0051092	positive regulation of NF-kappaB transcr...	52	2	2.77	0.70949
				GO:0007584	response to nutrient	59	4	3.14	0.70976
				GO:0035556	intracellular signal transduction	544	19	28.95	0.71035
				GO:0031532	actin cytoskeleton reorganization	26	1	1.38	0.71439
				GO:0050918	positive chemotaxis	28	2	1.49	0.72493
				GO:0001889	liver development	40	2	2.13	0.72669
				GO:0007160	cell-matrix adhesion	65	3	3.46	0.72724
				GO:0030036	actin cytoskeleton organization	131	6	6.97	0.72756
				GO:0060359	response to ammonium ion	27	1	1.44	0.72791
				GO:0031295	T cell costimulation	27	1	1.44	0.72791
				GO:0016579	protein deubiquitination	54	2	2.87	0.72912
				GO:0014070	response to organic cyclic compound	203	11	10.8	0.73491
				GO:0007005	mitochondrion organization	83	5	4.42	0.73633
				GO:0030593	neutrophil chemotaxis	28	1	1.49	0.74078
				GO:0032649	regulation of interferon-gamma productio...	28	1	1.49	0.74078
				GO:0006259	DNA metabolic process	156	6	8.3	0.74408
				GO:0000165	MAPK cascade	249	7	13.25	0.74867
				GO:0030307	positive regulation of cell growth	45	2	2.39	0.75231
				GO:0050731	positive regulation of peptidyl-tyrosine...	70	3	3.73	0.75284
				GO:0010389	regulation of G2/M transition of mitotic...	29	1	1.54	0.75306
				GO:0009062	fatty acid catabolic process	29	1	1.54	0.75306
				GO:0071456	cellular response to hypoxia	57	2	3.03	0.75647
				GO:0018108	peptidyl-tyrosine phosphorylation	116	4	6.17	0.75647
				GO:0030855	epithelial cell differentiation	141	7	7.5	0.76233
				GO:0034614	cellular response to reactive oxygen spe...	59	3	3.14	0.76283
				GO:1901224	positive regulation of NIK/NF-kappaB sig...	30	1	1.6	0.76475
				GO:0050830	defense response to Gram-positive bacter...	30	1	1.6	0.76475
				GO:0010977	negative regulation of neuron projection...	30	1	1.6	0.76475
				GO:0051781	positive regulation of cell division	30	1	1.6	0.76475
				GO:0030041	actin filament polymerization	30	1	1.6	0.76475
				GO:1903426	regulation of reactive oxygen species bi...	30	1	1.6	0.76475
				GO:0034976	response to endoplasmic reticulum stress	58	2	3.09	0.76504
				GO:0001934	positive regulation of protein phosphory...	246	10	13.09	0.7795
				GO:0009612	response to mechanical stimulus	60	2	3.19	0.78142
				GO:0009267	cellular response to starvation	32	1	1.7	0.78653
				GO:0050821	protein stabilization	32	1	1.7	0.78653
				GO:0048013	ephrin receptor signaling pathway	32	1	1.7	0.78653
				GO:0046683	response to organophosphorus	32	1	1.7	0.78653
				GO:0007283	spermatogenesis	47	3	2.5	0.79279
				GO:0030168	platelet activation	59	3	3.14	0.79442
				GO:0061136	regulation of proteasomal protein catabo...	33	1	1.76	0.79665
				GO:0006473	protein acetylation	33	1	1.76	0.79665
				GO:0006888	ER to Golgi vesicle-mediated transport	34	1	1.81	0.8063
				GO:0002223	stimulatory C-type lectin receptor signa...	34	1	1.81	0.8063
				GO:0014068	positive regulation of phosphatidylinosi...	34	1	1.81	0.8063
				GO:0006886	intracellular protein transport	160	5	8.52	0.8119
				GO:0014074	response to purine-containing compound	35	1	1.86	0.81549
				GO:0007626	locomotory behavior	35	1	1.86	0.81549
				GO:0019221	cytokine-mediated signaling pathway	227	9	12.08	0.81651
				GO:0032355	response to estradiol	36	1	1.92	0.82425
				GO:0016310	phosphorylation	504	19	26.82	0.82883
				GO:0006357	regulation of transcription by RNA polym...	289	9	15.38	0.83559
				GO:0008285	negative regulation of cell proliferatio...	181	9	9.63	0.83895
				GO:0030198	extracellular matrix organization	121	7	6.44	0.83985
				GO:0001890	placenta development	38	1	2.02	0.84056
				GO:0055114	oxidation-reduction process	219	10	11.66	0.84593
				GO:0008284	positive regulation of cell proliferatio...	236	15	12.56	0.84655
				GO:0030177	positive regulation of Wnt signaling pat...	39	1	2.08	0.84814
				GO:0050727	regulation of inflammatory response	137	7	7.29	0.85169
				GO:0050852	T cell receptor signaling pathway	55	3	2.93	0.85214
				GO:0007346	regulation of mitotic cell cycle	101	2	5.38	0.85301
				GO:0042493	response to drug	232	10	12.35	0.85341
				GO:0000398	mRNA splicing, via spliceosome	50	2	2.66	0.85406
				GO:0045471	response to ethanol	40	1	2.13	0.85536
				GO:0009968	negative regulation of signal transducti...	267	15	14.21	0.85984
				GO:0071346	cellular response to interferon-gamma	41	1	2.18	0.86224
				GO:0006955	immune response	579	36	30.82	0.86235
				GO:0051384	response to glucocorticoid	49	2	2.61	0.8734
				GO:0038095	Fc-epsilon receptor signaling pathway	43	1	2.29	0.87505
				GO:0001525	angiogenesis	157	8	8.36	0.87707
				GO:0010976	positive regulation of neuron projection...	72	3	3.83	0.89042
				GO:0043065	positive regulation of apoptotic process	157	8	8.36	0.89052
				GO:0000187	activation of MAPK activity	47	1	2.5	0.89722
				GO:0032869	cellular response to insulin stimulus	47	1	2.5	0.89722
				GO:0071407	cellular response to organic cyclic comp...	116	6	6.17	0.90308
				GO:0001558	regulation of cell growth	101	3	5.38	0.90315
				GO:0071347	cellular response to interleukin-1	49	1	2.61	0.9068
				GO:0010629	negative regulation of gene expression	277	7	14.74	0.90766
				GO:0007186	G protein-coupled receptor signaling pat...	130	6	6.92	0.91433
				GO:0030178	negative regulation of Wnt signaling pat...	51	1	2.71	0.91549
				GO:0009967	positive regulation of signal transducti...	390	16	20.76	0.92154
				GO:0001701	in utero embryonic development	54	1	2.87	0.92704
				GO:0016567	protein ubiquitination	98	3	5.22	0.93693
				GO:0070374	positive regulation of ERK1 and ERK2 cas...	58	1	3.09	0.94004
				GO:0045926	negative regulation of growth	58	1	3.09	0.94004
				GO:0045944	positive regulation of transcription by ...	159	5	8.46	0.94245
				GO:0045893	positive regulation of transcription, DN...	219	7	11.66	0.94256
				GO:0007568	aging	88	5	4.68	0.94698
				GO:0016032	viral process	206	8	10.96	0.95251
				GO:0007155	cell adhesion	379	13	20.17	0.96655
				GO:0006325	chromatin organization	89	2	4.74	0.97115
				GO:0043491	protein kinase B signaling	76	1	4.04	0.97531
				GO:0007169	transmembrane receptor protein tyrosine ...	194	5	10.32	0.97663
				GO:0030154	cell differentiation	724	26	38.53	0.97773
				GO:0061024	membrane organization	154	4	8.2	0.98222
				GO:0050804	modulation of chemical synaptic transmis...	86	1	4.58	0.98496
				GO:0007264	small GTPase mediated signal transductio...	87	1	4.63	0.98569
				GO:0001501	skeletal system development	99	1	5.27	0.99213
				GO:0000122	negative regulation of transcription by ...	102	1	5.43	0.99323
				GO:0033500	carbohydrate homeostasis	52	4	2.77	1
				GO:0071103	DNA conformation change	35	2	1.86	1
				GO:0006732	coenzyme metabolic process	106	8	5.64	1
				GO:0006733	oxidoreduction coenzyme metabolic proces...	60	4	3.19	1
				GO:0006734	NADH metabolic process	20	3	1.06	1
				GO:0006735	NADH regeneration	17	3	0.9	1
				GO:0006739	NADP metabolic process	16	1	0.85	1
				GO:0009435	NAD biosynthetic process	27	4	1.44	1
				GO:0014706	striated muscle tissue development	72	2	3.83	1
				GO:0055008	cardiac muscle tissue morphogenesis	15	1	0.8	1
				GO:0099536	synaptic signaling	112	2	5.96	1
				GO:0099537	trans-synaptic signaling	110	2	5.85	1
				GO:0034103	regulation of tissue remodeling	23	1	1.22	1
				GO:0001763	morphogenesis of a branching structure	45	2	2.39	1
				GO:0051893	regulation of focal adhesion assembly	18	1	0.96	1
				GO:0034104	negative regulation of tissue remodeling	10	1	0.53	1
				GO:0001764	neuron migration	30	1	1.6	1
				GO:0034109	homotypic cell-cell adhesion	35	3	1.86	1
				GO:0080134	regulation of response to stress	413	18	21.98	1
				GO:0000904	cell morphogenesis involved in different...	146	4	7.77	1
				GO:0080135	regulation of cellular response to stres...	162	7	8.62	1
				GO:1904018	positive regulation of vasculature devel...	67	4	3.57	1
				GO:1904019	epithelial cell apoptotic process	27	1	1.44	1
				GO:0048332	mesoderm morphogenesis	13	1	0.69	1
				GO:1901990	regulation of mitotic cell cycle phase t...	62	1	3.3	1
				GO:0009408	response to heat	47	2	2.5	1
				GO:0045453	bone resorption	17	1	0.9	1
				GO:0031214	biomineral tissue development	37	2	1.97	1
				GO:0002366	leukocyte activation involved in immune ...	238	14	12.67	1
				GO:0002367	cytokine production involved in immune r...	34	3	1.81	1
				GO:1904035	regulation of epithelial cell apoptotic ...	26	1	1.38	1
				GO:0015980	energy derivation by oxidation of organi...	48	1	2.55	1
				GO:0021915	neural tube development	25	2	1.33	1
				GO:0001775	cell activation	422	24	22.46	1
				GO:2001169	regulation of ATP biosynthetic process	14	1	0.75	1
				GO:0042770	signal transduction in response to DNA d...	24	1	1.28	1
				GO:1903409	reactive oxygen species biosynthetic pro...	34	1	1.81	1
				GO:0051851	modification by host of symbiont morphol...	21	3	1.12	1
				GO:0006892	post-Golgi vesicle-mediated transport	11	1	0.59	1
				GO:0006897	endocytosis	188	8	10.01	1
				GO:0009199	ribonucleoside triphosphate metabolic pr...	67	4	3.57	1
				GO:0051883	killing of cells in other organism invol...	10	1	0.53	1
				GO:0002377	immunoglobulin production	17	1	0.9	1
				GO:0015914	phospholipid transport	11	1	0.59	1
				GO:0007492	endoderm development	17	1	0.9	1
				GO:0015918	sterol transport	25	5	1.33	1
				GO:0007498	mesoderm development	22	1	1.17	1
				GO:0017157	regulation of exocytosis	46	1	2.45	1
				GO:0034250	positive regulation of cellular amide me...	34	1	1.81	1
				GO:0033674	positive regulation of kinase activity	141	6	7.5	1
				GO:1901987	regulation of cell cycle phase transitio...	64	1	3.41	1
				GO:0009161	ribonucleoside monophosphate metabolic p...	82	4	4.36	1
				GO:0045446	endothelial cell differentiation	30	1	1.6	1
				GO:0051828	entry into other organism involved in sy...	46	1	2.45	1
				GO:0019220	regulation of phosphate metabolic proces...	367	11	19.53	1
				GO:0006869	lipid transport	78	10	4.15	1
				GO:0009165	nucleotide biosynthetic process	92	7	4.9	1
				GO:0009166	nucleotide catabolic process	54	5	2.87	1
				GO:0019222	regulation of metabolic process	1026	42	54.61	1
				GO:0070997	neuron death	96	5	5.11	1
				GO:0009167	purine ribonucleoside monophosphate meta...	78	4	4.15	1
				GO:0009168	purine ribonucleoside monophosphate bios...	50	4	2.66	1
				GO:0071222	cellular response to lipopolysaccharide	55	2	2.93	1
				GO:0015931	nucleobase-containing compound transport	26	2	1.38	1
				GO:0042737	drug catabolic process	35	3	1.86	1
				GO:0033627	cell adhesion mediated by integrin	23	1	1.22	1
				GO:0034284	response to monosaccharide	50	3	2.66	1
				GO:0033628	regulation of cell adhesion mediated by ...	20	1	1.06	1
				GO:0009150	purine ribonucleotide metabolic process	121	8	6.44	1
				GO:0071229	cellular response to acid chemical	44	4	2.34	1
				GO:0009152	purine ribonucleotide biosynthetic proce...	66	5	3.51	1
				GO:0051817	modification of morphology or physiology...	35	3	1.86	1
				GO:0009154	purine ribonucleotide catabolic process	10	1	0.53	1
				GO:0051818	disruption of cells of other organism in...	10	1	0.53	1
				GO:0009156	ribonucleoside monophosphate biosyntheti...	54	4	2.87	1
				GO:2000058	regulation of ubiquitin-dependent protei...	29	1	1.54	1
				GO:0071214	cellular response to abiotic stimulus	71	1	3.78	1
				GO:0019218	regulation of steroid metabolic process	37	2	1.97	1
				GO:2001141	regulation of RNA biosynthetic process	443	14	23.58	1
				GO:0019219	regulation of nucleobase-containing comp...	518	15	27.57	1
				GO:0071216	cellular response to biotic stimulus	63	2	3.35	1
				GO:0071219	cellular response to molecule of bacteri...	59	2	3.14	1
				GO:0014823	response to activity	19	1	1.01	1
				GO:0009185	ribonucleoside diphosphate metabolic pro...	39	3	2.08	1
				GO:1903169	regulation of calcium ion transmembrane ...	31	2	1.65	1
				GO:0071241	cellular response to inorganic substance	55	3	2.93	1
				GO:0034220	ion transmembrane transport	127	7	6.76	1
				GO:0043330	response to exogenous dsRNA	13	1	0.69	1
				GO:0061919	process utilizing autophagic mechanism	84	5	4.47	1
				GO:0043331	response to dsRNA	15	1	0.8	1
				GO:0006873	cellular ion homeostasis	112	7	5.96	1
				GO:0071248	cellular response to metal ion	44	3	2.34	1
				GO:0001704	formation of primary germ layer	25	2	1.33	1
				GO:0006875	cellular metal ion homeostasis	104	7	5.54	1
				GO:0046031	ADP metabolic process	34	3	1.81	1
				GO:0086065	cell communication involved in cardiac c...	14	2	0.75	1
				GO:0001706	endoderm formation	12	1	0.64	1
				GO:0014812	muscle cell migration	28	3	1.49	1
				GO:0048468	cell development	384	12	20.44	1
				GO:0046034	ATP metabolic process	64	3	3.41	1
				GO:1902579	multi-organism localization	13	1	0.69	1
				GO:0048469	cell maturation	30	2	1.6	1
				GO:0009179	purine ribonucleoside diphosphate metabo...	38	3	2.02	1
				GO:0006820	anion transport	77	7	4.1	1
				GO:0071236	cellular response to antibiotic	37	2	1.97	1
				GO:0009123	nucleoside monophosphate metabolic proce...	91	5	4.84	1
				GO:0009124	nucleoside monophosphate biosynthetic pr...	60	5	3.19	1
				GO:0015908	fatty acid transport	26	2	1.38	1
				GO:0034219	carbohydrate transmembrane transport	27	2	1.44	1
				GO:0015909	long-chain fatty acid transport	21	2	1.12	1
				GO:2000026	regulation of multicellular organismal d...	465	20	24.75	1
				GO:0009126	purine nucleoside monophosphate metaboli...	78	4	4.15	1
				GO:2000027	regulation of animal organ morphogenesis	68	1	3.62	1
				GO:0009127	purine nucleoside monophosphate biosynth...	50	4	2.66	1
				GO:0017144	drug metabolic process	210	18	11.18	1
				GO:0097553	calcium ion transmembrane import into cy...	30	2	1.6	1
				GO:0006810	transport	918	55	48.86	1
				GO:0006811	ion transport	232	15	12.35	1
				GO:0006812	cation transport	163	10	8.68	1
				GO:0006813	potassium ion transport	21	1	1.12	1
				GO:0006816	calcium ion transport	75	4	3.99	1
				GO:0009112	nucleobase metabolic process	13	1	0.69	1
				GO:0032392	DNA geometric change	17	1	0.9	1
				GO:0034248	regulation of cellular amide metabolic p...	89	6	4.74	1
				GO:0034249	negative regulation of cellular amide me...	39	3	2.08	1
				GO:0009116	nucleoside metabolic process	27	2	1.44	1
				GO:0009117	nucleotide metabolic process	175	10	9.31	1
				GO:0009119	ribonucleoside metabolic process	17	2	0.9	1
				GO:0043300	regulation of leukocyte degranulation	16	1	0.85	1
				GO:0043303	mast cell degranulation	16	1	0.85	1
				GO:0043304	regulation of mast cell degranulation	10	1	0.53	1
				GO:0001894	tissue homeostasis	54	4	2.87	1
				GO:0009141	nucleoside triphosphate metabolic proces...	77	4	4.1	1
				GO:0070972	protein localization to endoplasmic reti...	12	1	0.64	1
				GO:0009142	nucleoside triphosphate biosynthetic pro...	44	3	2.34	1
				GO:0051806	entry into cell of other organism involv...	46	1	2.45	1
				GO:0048477	oogenesis	13	1	0.69	1
				GO:0007423	sensory organ development	77	1	4.1	1
				GO:0009144	purine nucleoside triphosphate metabolic...	70	4	3.73	1
				GO:0009145	purine nucleoside triphosphate biosynthe...	39	3	2.08	1
				GO:0030902	hindbrain development	26	2	1.38	1
				GO:0046006	regulation of activated T cell prolifera...	15	1	0.8	1
				GO:0010498	proteasomal protein catabolic process	78	1	4.15	1
				GO:1902531	regulation of intracellular signal trans...	396	14	21.08	1
				GO:1902532	negative regulation of intracellular sig...	98	2	5.22	1
				GO:1902533	positive regulation of intracellular sig...	273	10	14.53	1
				GO:0007411	axon guidance	65	1	3.46	1
				GO:0006836	neurotransmitter transport	36	1	1.92	1
				GO:0009132	nucleoside diphosphate metabolic process	43	3	2.29	1
				GO:0061900	glial cell activation	19	1	1.01	1
				GO:1903115	regulation of actin filament-based movem...	10	1	0.53	1
				GO:0006839	mitochondrial transport	39	1	2.08	1
				GO:0070925	organelle assembly	81	3	4.31	1
				GO:0009135	purine nucleoside diphosphate metabolic ...	38	3	2.02	1
				GO:0007417	central nervous system development	165	9	8.78	1
				GO:0060840	artery development	24	2	1.28	1
				GO:1904950	negative regulation of establishment of ...	38	2	2.02	1
				GO:1904951	positive regulation of establishment of ...	114	10	6.07	1
				GO:0099643	signal release from synapse	21	1	1.12	1
				GO:0097529	myeloid leukocyte migration	77	2	4.1	1
				GO:0032368	regulation of lipid transport	33	3	1.76	1
				GO:0032369	negative regulation of lipid transport	11	1	0.59	1
				GO:1903131	mononuclear cell differentiation	10	1	0.53	1
				GO:0008015	blood circulation	116	7	6.17	1
				GO:0008016	regulation of heart contraction	49	2	2.61	1
				GO:0010466	negative regulation of peptidase activit...	77	5	4.1	1
				GO:0010467	gene expression	740	29	39.38	1
				GO:0010468	regulation of gene expression	613	23	32.62	1
				GO:0042866	pyruvate biosynthetic process	31	3	1.65	1
				GO:0009100	glycoprotein metabolic process	76	4	4.04	1
				GO:0009101	glycoprotein biosynthetic process	59	4	3.14	1
				GO:0006807	nitrogen compound metabolic process	1582	77	84.2	1
				GO:0032386	regulation of intracellular transport	85	5	4.52	1
				GO:0032387	negative regulation of intracellular tra...	15	1	0.8	1
				GO:0009108	coenzyme biosynthetic process	62	5	3.3	1
				GO:0097530	granulocyte migration	46	2	2.45	1
				GO:0032388	positive regulation of intracellular tra...	45	4	2.39	1
				GO:0005996	monosaccharide metabolic process	91	5	4.84	1
				GO:0002460	adaptive immune response based on somati...	83	3	4.42	1
				GO:0032370	positive regulation of lipid transport	18	3	0.96	1
				GO:0001885	endothelial cell development	19	1	1.01	1
				GO:0032371	regulation of sterol transport	13	2	0.69	1
				GO:0044092	negative regulation of molecular functio...	227	12	12.08	1
				GO:0044093	positive regulation of molecular functio...	369	14	19.64	1
				GO:0032374	regulation of cholesterol transport	13	2	0.69	1
				GO:0099601	regulation of neurotransmitter receptor ...	16	1	0.85	1
				GO:0008037	cell recognition	38	2	2.02	1
				GO:0042886	amide transport	334	23	17.78	1
				GO:0045184	establishment of protein localization	341	21	18.15	1
				GO:0045185	maintenance of protein location	19	1	1.01	1
				GO:0043467	regulation of generation of precursor me...	29	1	1.54	1
				GO:0002455	humoral immune response mediated by circ...	28	2	1.49	1
				GO:0002456	T cell mediated immunity	29	1	1.54	1
				GO:0007409	axonogenesis	98	2	5.22	1
				GO:0086001	cardiac muscle cell action potential	13	1	0.69	1
				GO:0001822	kidney development	58	4	3.09	1
				GO:0086002	cardiac muscle cell action potential inv...	10	1	0.53	1
				GO:0001823	mesonephros development	24	1	1.28	1
				GO:0086003	cardiac muscle cell contraction	13	1	0.69	1
				GO:2001257	regulation of cation channel activity	34	3	1.81	1
				GO:0019751	polyol metabolic process	29	1	1.54	1
				GO:0019752	carboxylic acid metabolic process	259	18	13.78	1
				GO:0022610	biological adhesion	383	13	20.38	1
				GO:0022612	gland morphogenesis	43	1	2.29	1
				GO:0022613	ribonucleoprotein complex biogenesis	43	1	2.29	1
				GO:0045124	regulation of bone resorption	10	1	0.53	1
				GO:0001817	regulation of cytokine production	193	10	10.27	1
				GO:0002474	antigen processing and presentation of p...	34	2	1.81	1
				GO:0001818	negative regulation of cytokine producti...	78	5	4.15	1
				GO:0001819	positive regulation of cytokine producti...	134	7	7.13	1
				GO:0038093	Fc receptor signaling pathway	65	1	3.46	1
				GO:0043470	regulation of carbohydrate catabolic pro...	15	1	0.8	1
				GO:0001841	neural tube formation	19	2	1.01	1
				GO:0034762	regulation of transmembrane transport	111	7	5.91	1
				GO:0034763	negative regulation of transmembrane tra...	29	1	1.54	1
				GO:0034764	positive regulation of transmembrane tra...	50	2	2.66	1
				GO:0034766	negative regulation of ion transmembrane...	22	1	1.17	1
				GO:0034767	positive regulation of ion transmembrane...	34	2	1.81	1
				GO:0044057	regulation of system process	126	2	6.71	1
				GO:0002429	immune response-activating cell surface ...	90	4	4.79	1
				GO:0071772	response to BMP	33	1	1.76	1
				GO:0071773	cellular response to BMP stimulus	33	1	1.76	1
				GO:2001222	regulation of neuron migration	12	1	0.64	1
				GO:0048193	Golgi vesicle transport	56	3	2.98	1
				GO:0034754	cellular hormone metabolic process	24	2	1.28	1
				GO:0009260	ribonucleotide biosynthetic process	69	5	3.67	1
				GO:0009261	ribonucleotide catabolic process	10	1	0.53	1
				GO:0001836	release of cytochrome c from mitochondri...	17	1	0.9	1
				GO:0009262	deoxyribonucleotide metabolic process	12	1	0.64	1
				GO:0072358	cardiovascular system development	195	10	10.38	1
				GO:0001838	embryonic epithelial tube formation	22	2	1.17	1
				GO:0044085	cellular component biogenesis	488	19	25.97	1
				GO:0072359	circulatory system development	255	11	13.57	1
				GO:0000375	RNA splicing, via transesterification re...	52	2	2.77	1
				GO:0009266	response to temperature stimulus	57	2	3.03	1
				GO:0019722	calcium-mediated signaling	40	2	2.13	1
				GO:0044087	regulation of cellular component biogene...	192	5	10.22	1
				GO:0000377	RNA splicing, via transesterification re...	50	2	2.66	1
				GO:0019724	B cell mediated immunity	41	2	2.18	1
				GO:0044089	positive regulation of cellular componen...	117	3	6.23	1
				GO:0019725	cellular homeostasis	180	10	9.58	1
				GO:0043410	positive regulation of MAPK cascade	149	4	7.93	1
				GO:1902652	secondary alcohol metabolic process	42	4	2.24	1
				GO:0043412	macromolecule modification	742	32	39.49	1
				GO:0097696	STAT cascade	41	2	2.18	1
				GO:0043413	macromolecule glycosylation	37	3	1.97	1
				GO:1902653	secondary alcohol biosynthetic process	23	2	1.22	1
				GO:0002440	production of molecular mediator of immu...	49	4	2.61	1
				GO:0044070	regulation of anion transport	24	1	1.28	1
				GO:0072384	organelle transport along microtubule	11	1	0.59	1
				GO:0043414	macromolecule methylation	26	1	1.38	1
				GO:0002443	leukocyte mediated immunity	273	20	14.53	1
				GO:0045137	development of primary sexual characteri...	49	3	2.61	1
				GO:0002444	myeloid leukocyte mediated immunity	204	16	10.86	1
				GO:0038061	NIK/NF-kappaB signaling	54	1	2.87	1
				GO:0002448	mast cell mediated immunity	16	1	0.85	1
				GO:0060560	developmental growth involved in morphog...	52	3	2.77	1
				GO:0002449	lymphocyte mediated immunity	83	5	4.42	1
				GO:0009259	ribonucleotide metabolic process	124	8	6.6	1
				GO:0060562	epithelial tube morphogenesis	66	4	3.51	1
				GO:1902680	positive regulation of RNA biosynthetic ...	232	7	12.35	1
				GO:0071715	icosanoid transport	11	2	0.59	1
				GO:2001242	regulation of intrinsic apoptotic signal...	38	3	2.02	1
				GO:2001244	positive regulation of intrinsic apoptot...	16	1	0.85	1
				GO:0072376	protein activation cascade	57	5	3.03	1
				GO:1902686	mitochondrial outer membrane permeabiliz...	14	1	0.75	1
				GO:0072378	blood coagulation, fibrin clot formation	20	2	1.06	1
				GO:0003012	muscle system process	104	6	5.54	1
				GO:0007167	enzyme linked receptor protein signaling...	260	8	13.84	1
				GO:0003013	circulatory system process	117	7	6.23	1
				GO:0002437	inflammatory response to antigenic stimu...	17	1	0.9	1
				GO:0003014	renal system process	20	2	1.06	1
				GO:0003015	heart process	59	2	3.14	1
				GO:0032309	icosanoid secretion	11	2	0.59	1
				GO:0110053	regulation of actin filament organizatio...	54	1	2.87	1
				GO:0019748	secondary metabolic process	19	2	1.01	1
				GO:0003018	vascular process in circulatory system	39	1	2.08	1
				GO:0022600	digestive system process	20	4	1.06	1
				GO:2001233	regulation of apoptotic signaling pathwa...	103	9	5.48	1
				GO:0022603	regulation of anatomical structure morph...	257	12	13.68	1
				GO:0022604	regulation of cell morphogenesis	88	4	4.68	1
				GO:0006575	cellular modified amino acid metabolic p...	55	5	2.93	1
				GO:2001236	regulation of extrinsic apoptotic signal...	48	2	2.55	1
				GO:0006576	cellular biogenic amine metabolic proces...	12	1	0.64	1
				GO:0043436	oxoacid metabolic process	289	18	15.38	1
				GO:2001237	negative regulation of extrinsic apoptot...	35	2	1.86	1
				GO:0022607	cellular component assembly	475	18	25.28	1
				GO:0019730	antimicrobial humoral response	44	3	2.34	1
				GO:0072329	monocarboxylic acid catabolic process	36	2	1.92	1
				GO:2001239	regulation of extrinsic apoptotic signal...	19	1	1.01	1
				GO:1902679	negative regulation of RNA biosynthetic ...	146	2	7.77	1
				GO:0003044	regulation of systemic arterial blood pr...	11	2	0.59	1
				GO:0007159	leukocyte cell-cell adhesion	120	6	6.39	1
				GO:0046916	cellular transition metal ion homeostasi...	26	2	1.38	1
				GO:0006520	cellular amino acid metabolic process	90	7	4.79	1
				GO:0045103	intermediate filament-based process	13	2	0.69	1
				GO:0045104	intermediate filament cytoskeleton organ...	13	2	0.69	1
				GO:0046942	carboxylic acid transport	45	4	2.39	1
				GO:0007187	G protein-coupled receptor signaling pat...	22	2	1.17	1
				GO:0007188	adenylate cyclase-modulating G protein-c...	19	2	1.01	1
				GO:0006511	ubiquitin-dependent protein catabolic pr...	83	1	4.42	1
				GO:1905710	positive regulation of membrane permeabi...	14	1	0.75	1
				GO:0097659	nucleic acid-templated transcription	455	14	24.22	1
				GO:0007173	epidermal growth factor receptor signali...	39	2	2.08	1
				GO:0006518	peptide metabolic process	170	9	9.05	1
				GO:0032496	response to lipopolysaccharide	92	2	4.9	1
				GO:0007178	transmembrane receptor protein serine/th...	74	3	3.94	1
				GO:0007179	transforming growth factor beta receptor...	45	2	2.39	1
				GO:0072330	monocarboxylic acid biosynthetic process	72	7	3.83	1
				GO:0072331	signal transduction by p53 class mediato...	50	2	2.66	1
				GO:0043401	steroid hormone mediated signaling pathw...	19	1	1.01	1
				GO:0046939	nucleotide phosphorylation	37	3	1.97	1
				GO:1902644	tertiary alcohol metabolic process	10	2	0.53	1
				GO:0043405	regulation of MAP kinase activity	94	3	5	1
				GO:0043408	regulation of MAPK cascade	184	4	9.79	1
				GO:0043409	negative regulation of MAPK cascade	37	1	1.97	1
				GO:0071702	organic substance transport	432	34	22.99	1
				GO:0071704	organic substance metabolic process	1735	86	92.34	1
				GO:0071705	nitrogen compound transport	360	25	19.16	1
				GO:0071706	tumor necrosis factor superfamily cytoki...	47	3	2.5	1
				GO:0000302	response to reactive oxygen species	81	4	4.31	1
				GO:0003002	regionalization	37	2	1.97	1
				GO:0060541	respiratory system development	47	2	2.5	1
				GO:0003006	developmental process involved in reprod...	122	6	6.49	1
				GO:0003008	system process	318	20	16.92	1
				GO:1900542	regulation of purine nucleotide metaboli...	23	1	1.22	1
				GO:0046902	regulation of mitochondrial membrane per...	19	1	1.01	1
				GO:0046903	secretion	442	34	23.52	1
				GO:0150063	visual system development	47	1	2.5	1
				GO:0038034	signal transduction in absence of ligand	25	1	1.33	1
				GO:0046907	intracellular transport	284	11	15.11	1
				GO:0060537	muscle tissue development	75	2	3.99	1
				GO:0048144	fibroblast proliferation	25	2	1.33	1
				GO:0060538	skeletal muscle organ development	25	1	1.33	1
				GO:0048145	regulation of fibroblast proliferation	25	2	1.33	1
				GO:0001568	blood vessel development	188	10	10.01	1
				GO:0071897	DNA biosynthetic process	37	1	1.97	1
				GO:0009201	ribonucleoside triphosphate biosynthetic...	38	3	2.02	1
				GO:0032481	positive regulation of type I interferon...	25	1	1.33	1
				GO:0009205	purine ribonucleoside triphosphate metab...	67	4	3.57	1
				GO:0009206	purine ribonucleoside triphosphate biosy...	38	3	2.02	1
				GO:0042558	pteridine-containing compound metabolic ...	12	1	0.64	1
				GO:1901360	organic cyclic compound metabolic proces...	916	45	48.75	1
				GO:1901361	organic cyclic compound catabolic proces...	173	8	9.21	1
				GO:1901362	organic cyclic compound biosynthetic pro...	636	25	33.85	1
				GO:0032479	regulation of type I interferon producti...	37	2	1.97	1
				GO:0150076	neuroinflammatory response	26	2	1.38	1
				GO:0090596	sensory organ morphogenesis	34	1	1.81	1
				GO:0061351	neural precursor cell proliferation	28	2	1.49	1
				GO:1903201	regulation of oxidative stress-induced c...	20	2	1.06	1
				GO:0051668	localization within membrane	28	1	1.49	1
				GO:0006690	icosanoid metabolic process	25	2	1.33	1
				GO:0006692	prostanoid metabolic process	15	1	0.8	1
				GO:0006693	prostaglandin metabolic process	15	1	0.8	1
				GO:0071867	response to monoamine	12	1	0.64	1
				GO:0006694	steroid biosynthetic process	47	3	2.5	1
				GO:0071868	cellular response to monoamine stimulus	11	1	0.59	1
				GO:0009790	embryo development	154	5	8.2	1
				GO:0032410	negative regulation of transporter activ...	14	1	0.75	1
				GO:0071869	response to catecholamine	12	1	0.64	1
				GO:0002181	cytoplasmic translation	11	1	0.59	1
				GO:0009791	post-embryonic development	15	1	0.8	1
				GO:0009792	embryo development ending in birth or eg...	86	3	4.58	1
				GO:0032412	regulation of ion transmembrane transpor...	49	3	2.61	1
				GO:0051656	establishment of organelle localization	72	3	3.83	1
				GO:0032413	negative regulation of ion transmembrane...	12	1	0.64	1
				GO:0061387	regulation of extent of cell growth	24	1	1.28	1
				GO:0106118	regulation of sterol biosynthetic proces...	16	1	0.85	1
				GO:0032418	lysosome localization	19	1	1.01	1
				GO:0001516	prostaglandin biosynthetic process	10	1	0.53	1
				GO:0030323	respiratory tube development	47	2	2.5	1
				GO:0030324	lung development	47	2	2.5	1
				GO:0032446	protein modification by small protein co...	109	3	5.8	1
				GO:0043170	macromolecule metabolic process	1393	60	74.14	1
				GO:0033028	myeloid cell apoptotic process	10	2	0.53	1
				GO:1901379	regulation of potassium ion transmembran...	12	1	0.64	1
				GO:0071887	leukocyte apoptotic process	26	2	1.38	1
				GO:0051674	localization of cell	368	18	19.59	1
				GO:0045216	cell-cell junction organization	30	1	1.6	1
				GO:0007292	female gamete generation	17	1	0.9	1
				GO:1903793	positive regulation of anion transport	12	1	0.64	1
				GO:0061326	renal tubule development	19	1	1.01	1
				GO:0033013	tetrapyrrole metabolic process	18	5	0.96	1
				GO:0071870	cellular response to catecholamine stimu...	11	1	0.59	1
				GO:0043122	regulation of I-kappaB kinase/NF-kappaB ...	51	2	2.71	1
				GO:0006664	glycolipid metabolic process	17	1	0.9	1
				GO:0006665	sphingolipid metabolic process	26	4	1.38	1
				GO:0090559	regulation of membrane permeability	20	1	1.06	1
				GO:0033043	regulation of organelle organization	221	5	11.76	1
				GO:0006650	glycerophospholipid metabolic process	50	2	2.66	1
				GO:0071824	protein-DNA complex subunit organization	32	2	1.7	1
				GO:0071825	protein-lipid complex subunit organizati...	17	2	0.9	1
				GO:0043112	receptor metabolic process	51	4	2.71	1
				GO:0071827	plasma lipoprotein particle organization	16	2	0.85	1
				GO:0030330	DNA damage response, signal transduction...	22	1	1.17	1
				GO:0030335	positive regulation of cell migration	151	10	8.04	1
				GO:0009755	hormone-mediated signaling pathway	29	1	1.54	1
				GO:0030336	negative regulation of cell migration	79	3	4.2	1
				GO:1901342	regulation of vasculature development	118	7	6.28	1
				GO:1901343	negative regulation of vasculature devel...	42	2	2.24	1
				GO:0033036	macromolecule localization	509	30	27.09	1
				GO:0051640	organelle localization	89	4	4.74	1
				GO:0051641	cellular localization	439	17	23.36	1
				GO:0007260	tyrosine phosphorylation of STAT protein	27	2	1.44	1
				GO:0051649	establishment of localization in cell	342	16	18.2	1
				GO:0061337	cardiac conduction	23	2	1.22	1
				GO:0007267	cell-cell signaling	310	9	16.5	1
				GO:0071840	cellular component organization or bioge...	1028	43	54.71	1
				GO:0007268	chemical synaptic transmission	108	2	5.75	1
				GO:0032409	regulation of transporter activity	52	3	2.77	1
				GO:0048260	positive regulation of receptor-mediated...	23	2	1.22	1
				GO:0001505	regulation of neurotransmitter levels	63	3	3.35	1
				GO:0001508	action potential	20	1	1.06	1
				GO:0007254	JNK cascade	52	1	2.77	1
				GO:0007259	JAK-STAT cascade	41	2	2.18	1
				GO:0070372	regulation of ERK1 and ERK2 cascade	83	2	4.42	1
				GO:0030301	cholesterol transport	24	5	1.28	1
				GO:0042509	regulation of tyrosine phosphorylation o...	26	2	1.38	1
				GO:0007281	germ cell development	30	3	1.6	1
				GO:0048259	regulation of receptor-mediated endocyto...	34	3	1.81	1
				GO:0033002	muscle cell proliferation	63	5	3.35	1
				GO:0033003	regulation of mast cell activation	11	1	0.59	1
				GO:0033006	regulation of mast cell activation invol...	11	1	0.59	1
				GO:0006611	protein export from nucleus	31	2	1.65	1
				GO:0006612	protein targeting to membrane	25	1	1.33	1
				GO:0006613	cotranslational protein targeting to mem...	11	1	0.59	1
				GO:0048285	organelle fission	51	3	2.71	1
				GO:0007276	gamete generation	71	5	3.78	1
				GO:0009719	response to endogenous stimulus	371	20	19.75	1
				GO:0098760	response to interleukin-7	10	1	0.53	1
				GO:0051602	response to electrical stimulus	12	1	0.64	1
				GO:0006643	membrane lipid metabolic process	29	5	1.54	1
				GO:0060627	regulation of vesicle-mediated transport	131	7	6.97	1
				GO:0051603	proteolysis involved in cellular protein...	106	3	5.64	1
				GO:0006644	phospholipid metabolic process	80	3	4.26	1
				GO:0051604	protein maturation	99	6	5.27	1
				GO:0051606	detection of stimulus	39	3	2.08	1
				GO:0009743	response to carbohydrate	61	3	3.25	1
				GO:0007224	smoothened signaling pathway	13	1	0.69	1
				GO:0009746	response to hexose	47	3	2.5	1
				GO:0009749	response to glucose	46	3	2.45	1
				GO:0071804	cellular potassium ion transport	14	1	0.75	1
				GO:0006631	fatty acid metabolic process	80	5	4.26	1
				GO:0071805	potassium ion transmembrane transport	14	1	0.75	1
				GO:0098754	detoxification	39	1	2.08	1
				GO:0006636	unsaturated fatty acid biosynthetic proc...	12	1	0.64	1
				GO:0006638	neutral lipid metabolic process	24	4	1.28	1
				GO:0006639	acylglycerol metabolic process	23	4	1.22	1
				GO:0007215	glutamate receptor signaling pathway	19	1	1.01	1
				GO:1904375	regulation of protein localization to ce...	36	3	1.92	1
				GO:1904377	positive regulation of protein localizat...	20	1	1.06	1
				GO:0098781	ncRNA transcription	10	1	0.53	1
				GO:0031589	cell-substrate adhesion	95	4	5.06	1
				GO:1903747	regulation of establishment of protein l...	19	1	1.01	1
				GO:1903749	positive regulation of establishment of ...	17	1	0.9	1
				GO:0007249	I-kappaB kinase/NF-kappaB signaling	58	2	3.09	1
				GO:0098771	inorganic ion homeostasis	126	8	6.71	1
				GO:0046390	ribose phosphate biosynthetic process	72	5	3.83	1
				GO:0048246	macrophage chemotaxis	17	1	0.9	1
				GO:0043297	apical junction assembly	11	1	0.59	1
				GO:0001667	ameboidal-type cell migration	104	6	5.54	1
				GO:0048247	lymphocyte chemotaxis	14	1	0.75	1
				GO:0046394	carboxylic acid biosynthetic process	98	7	5.22	1
				GO:0043299	leukocyte degranulation	198	14	10.54	1
				GO:0046395	carboxylic acid catabolic process	70	5	3.73	1
				GO:0033993	response to lipid	217	9	11.55	1
				GO:0048232	male gamete generation	48	3	2.55	1
				GO:0001654	eye development	45	1	2.39	1
				GO:0016064	immunoglobulin mediated immune response	40	2	2.13	1
				GO:0006605	protein targeting	65	1	3.46	1
				GO:0001655	urogenital system development	67	5	3.57	1
				GO:0006606	protein import into nucleus	28	2	1.49	1
				GO:0010256	endomembrane system organization	60	1	3.19	1
				GO:0016051	carbohydrate biosynthetic process	60	5	3.19	1
				GO:0070302	regulation of stress-activated protein k...	59	1	3.14	1
				GO:0016053	organic acid biosynthetic process	98	7	5.22	1
				GO:0070304	positive regulation of stress-activated ...	41	1	2.18	1
				GO:0016054	organic acid catabolic process	70	5	3.73	1
				GO:0016055	Wnt signaling pathway	106	2	5.64	1
				GO:0002262	myeloid cell homeostasis	33	2	1.76	1
				GO:0002263	cell activation involved in immune respo...	240	15	12.77	1
				GO:0098742	cell-cell adhesion via plasma-membrane a...	45	1	2.39	1
				GO:0060606	tube closure	19	2	1.01	1
				GO:0002251	organ or tissue specific immune response	11	1	0.59	1
				GO:0045785	positive regulation of cell adhesion	131	5	6.97	1
				GO:0002252	immune effector process	368	23	19.59	1
				GO:0043266	regulation of potassium ion transport	14	1	0.75	1
				GO:0001676	long-chain fatty acid metabolic process	16	2	0.85	1
				GO:0045786	negative regulation of cell cycle	103	1	5.48	1
				GO:0002253	activation of immune response	183	8	9.74	1
				GO:0001678	cellular glucose homeostasis	30	3	1.6	1
				GO:0046364	monosaccharide biosynthetic process	37	4	1.97	1
				GO:0043269	regulation of ion transport	132	9	7.03	1
				GO:0034599	cellular response to oxidative stress	101	6	5.38	1
				GO:0046365	monosaccharide catabolic process	33	4	1.76	1
				GO:1903706	regulation of hemopoiesis	119	4	6.33	1
				GO:1903707	negative regulation of hemopoiesis	35	1	1.86	1
				GO:0061458	reproductive system development	96	4	5.11	1
				GO:1903708	positive regulation of hemopoiesis	47	3	2.5	1
				GO:0016070	RNA metabolic process	568	21	30.23	1
				GO:0016071	mRNA metabolic process	131	6	6.97	1
				GO:0016072	rRNA metabolic process	14	1	0.75	1
				GO:0045773	positive regulation of axon extension	11	1	0.59	1
				GO:0043254	regulation of protein complex assembly	87	2	4.63	1
				GO:0009890	negative regulation of biosynthetic proc...	214	6	11.39	1
				GO:0009891	positive regulation of biosynthetic proc...	311	10	16.55	1
				GO:0009892	negative regulation of metabolic process	502	18	26.72	1
				GO:0002283	neutrophil activation involved in immune...	182	13	9.69	1
				GO:0009893	positive regulation of metabolic process	618	24	32.89	1
				GO:0009894	regulation of catabolic process	207	8	11.02	1
				GO:0045778	positive regulation of ossification	23	1	1.22	1
				GO:0009895	negative regulation of catabolic process	62	3	3.3	1
				GO:0009896	positive regulation of catabolic process	95	5	5.06	1
				GO:0043280	positive regulation of cysteine-type end...	32	2	1.7	1
				GO:0043281	regulation of cysteine-type endopeptidas...	57	4	3.03	1
				GO:0022037	metencephalon development	21	1	1.12	1
				GO:0071559	response to transforming growth factor b...	65	3	3.46	1
				GO:0045727	positive regulation of translation	27	1	1.44	1
				GO:0002274	myeloid leukocyte activation	236	15	12.56	1
				GO:0002275	myeloid cell activation involved in immu...	201	14	10.7	1
				GO:0032147	activation of protein kinase activity	76	4	4.04	1
				GO:0002279	mast cell activation involved in immune ...	17	1	0.9	1
				GO:0043270	positive regulation of ion transport	66	5	3.51	1
				GO:0043271	negative regulation of ion transport	38	2	2.02	1
				GO:0072163	mesonephric epithelium development	23	1	1.22	1
				GO:0002220	innate immune response activating cell s...	34	1	1.81	1
				GO:0072164	mesonephric tubule development	23	1	1.22	1
				GO:0002221	pattern recognition receptor signaling p...	61	1	3.25	1
				GO:0010243	response to organonitrogen compound	221	8	11.76	1
				GO:0002228	natural killer cell mediated immunity	23	2	1.22	1
				GO:0031503	protein-containing complex localization	33	1	1.76	1
				GO:0016043	cellular component organization	1022	43	54.39	1
				GO:0046323	glucose import	19	1	1.01	1
				GO:0016049	cell growth	116	4	6.17	1
				GO:0002218	activation of innate immune response	95	2	5.06	1
				GO:0046328	regulation of JNK cascade	43	1	2.29	1
				GO:0022008	neurogenesis	298	9	15.86	1
				GO:0045739	positive regulation of DNA repair	15	1	0.8	1
				GO:0061448	connective tissue development	59	1	3.14	1
				GO:0032101	regulation of response to external stimu...	265	13	14.1	1
				GO:0072175	epithelial tube formation	23	2	1.22	1
				GO:0032102	negative regulation of response to exter...	107	5	5.69	1
				GO:0032103	positive regulation of response to exter...	123	3	6.55	1
				GO:0062012	regulation of small molecule metabolic p...	105	3	5.59	1
				GO:0002237	response to molecule of bacterial origin	97	2	5.16	1
				GO:0062013	positive regulation of small molecule me...	35	1	1.86	1
				GO:0009887	animal organ morphogenesis	197	6	10.48	1
				GO:0009888	tissue development	392	17	20.86	1
				GO:0009889	regulation of biosynthetic process	586	19	31.19	1
				GO:0070482	response to oxygen levels	108	4	5.75	1
				GO:0046330	positive regulation of JNK cascade	33	1	1.76	1
				GO:2000377	regulation of reactive oxygen species me...	62	1	3.3	1
				GO:1902041	regulation of extrinsic apoptotic signal...	19	1	1.01	1
				GO:0019538	protein metabolic process	1064	46	56.63	1
				GO:0048754	branching morphogenesis of an epithelial...	34	2	1.81	1
				GO:1905521	regulation of macrophage migration	14	1	0.75	1
				GO:0008361	regulation of cell size	35	1	1.86	1
				GO:1905517	macrophage migration	20	1	1.06	1
				GO:0048771	tissue remodeling	53	1	2.82	1
				GO:0031667	response to nutrient levels	125	7	6.65	1
				GO:0043207	response to external biotic stimulus	243	12	12.93	1
				GO:0008380	RNA splicing	64	2	3.41	1
				GO:0031668	cellular response to extracellular stimu...	57	4	3.03	1
				GO:1903825	organic acid transmembrane transport	11	1	0.59	1
				GO:0031669	cellular response to nutrient levels	51	4	2.71	1
				GO:1903827	regulation of cellular protein localizat...	120	7	6.39	1
				GO:0051090	regulation of DNA-binding transcription ...	98	5	5.22	1
				GO:1903828	negative regulation of cellular protein ...	20	1	1.06	1
				GO:1903829	positive regulation of cellular protein ...	81	5	4.31	1
				GO:0051093	negative regulation of developmental pro...	198	8	10.54	1
				GO:0051094	positive regulation of developmental pro...	331	17	17.62	1
				GO:0045892	negative regulation of transcription, DN...	140	2	7.45	1
				GO:0051098	regulation of binding	98	7	5.22	1
				GO:0051099	positive regulation of binding	52	3	2.77	1
				GO:0030193	regulation of blood coagulation	34	4	1.81	1
				GO:0030194	positive regulation of blood coagulation	11	1	0.59	1
				GO:0048729	tissue morphogenesis	142	5	7.56	1
				GO:0002790	peptide secretion	137	13	7.29	1
				GO:0002791	regulation of peptide secretion	116	9	6.17	1
				GO:0002792	negative regulation of peptide secretion	28	1	1.49	1
				GO:0002793	positive regulation of peptide secretion	77	6	4.1	1
				GO:1903844	regulation of cellular response to trans...	29	2	1.54	1
				GO:1903845	negative regulation of cellular response...	22	1	1.17	1
				GO:0032268	regulation of cellular protein metabolic...	537	19	28.58	1
				GO:0032269	negative regulation of cellular protein ...	232	11	12.35	1
				GO:1904427	positive regulation of calcium ion trans...	15	1	0.8	1
				GO:0034504	protein localization to nucleus	51	2	2.71	1
				GO:0098876	vesicle-mediated transport to the plasma...	10	1	0.53	1
				GO:0046496	nicotinamide nucleotide metabolic proces...	59	4	3.14	1
				GO:0019692	deoxyribose phosphate metabolic process	12	1	0.64	1
				GO:0019693	ribose phosphate metabolic process	135	8	7.18	1
				GO:0032259	methylation	35	1	1.86	1
				GO:0016999	antibiotic metabolic process	45	2	2.39	1
				GO:0045860	positive regulation of protein kinase ac...	130	6	6.92	1
				GO:0045861	negative regulation of proteolysis	99	5	5.27	1
				GO:0010769	regulation of cell morphogenesis involve...	61	4	3.25	1
				GO:0048731	system development	880	35	46.83	1
				GO:0071695	anatomical structure maturation	32	1	1.7	1
				GO:0045862	positive regulation of proteolysis	84	2	4.47	1
				GO:0048732	gland development	112	4	5.96	1
				GO:0030163	protein catabolic process	164	6	8.73	1
				GO:0048738	cardiac muscle tissue development	53	1	2.82	1
				GO:0035383	thioester metabolic process	20	2	1.06	1
				GO:0006090	pyruvate metabolic process	40	3	2.13	1
				GO:0051050	positive regulation of transport	247	16	13.15	1
				GO:0035384	thioester biosynthetic process	11	1	0.59	1
				GO:0006091	generation of precursor metabolites and ...	117	6	6.23	1
				GO:0051051	negative regulation of transport	115	6	6.12	1
				GO:0051052	regulation of DNA metabolic process	70	1	3.73	1
				GO:0051053	negative regulation of DNA metabolic pro...	14	1	0.75	1
				GO:0010758	regulation of macrophage chemotaxis	12	1	0.64	1
				GO:0051054	positive regulation of DNA metabolic pro...	47	1	2.5	1
				GO:0006096	glycolytic process	31	3	1.65	1
				GO:0098813	nuclear chromosome segregation	23	1	1.22	1
				GO:0006098	pentose-phosphate shunt	11	1	0.59	1
				GO:0032270	positive regulation of cellular protein ...	347	12	18.47	1
				GO:0032271	regulation of protein polymerization	38	1	2.02	1
				GO:0002761	regulation of myeloid leukocyte differen...	29	1	1.54	1
				GO:0032273	positive regulation of protein polymeriz...	27	1	1.44	1
				GO:0002763	positive regulation of myeloid leukocyte...	11	1	0.59	1
				GO:0045859	regulation of protein kinase activity	177	7	9.42	1
				GO:0030155	regulation of cell adhesion	208	10	11.07	1
				GO:0002768	immune response-regulating cell surface ...	106	5	5.64	1
				GO:0097006	regulation of plasma lipoprotein particl...	29	6	1.54	1
				GO:0031640	killing of cells of other organism	26	1	1.38	1
				GO:0034694	response to prostaglandin	10	1	0.53	1
				GO:0046461	neutral lipid catabolic process	12	1	0.64	1
				GO:0014065	phosphatidylinositol 3-kinase signaling	50	1	2.66	1
				GO:0014066	regulation of phosphatidylinositol 3-kin...	43	1	2.29	1
				GO:0030182	neuron differentiation	250	7	13.31	1
				GO:0031647	regulation of protein stability	53	2	2.82	1
				GO:0002753	cytoplasmic pattern recognition receptor...	18	1	0.96	1
				GO:0046464	acylglycerol catabolic process	12	1	0.64	1
				GO:0010770	positive regulation of cell morphogenesi...	41	3	2.18	1
				GO:0010771	negative regulation of cell morphogenesi...	19	1	1.01	1
				GO:0046467	membrane lipid biosynthetic process	12	2	0.64	1
				GO:0002757	immune response-activating signal transd...	143	5	7.61	1
				GO:0002758	innate immune response-activating signal...	91	2	4.84	1
				GO:0050792	regulation of viral process	45	4	2.39	1
				GO:0009593	detection of chemical stimulus	13	2	0.69	1
				GO:0050793	regulation of developmental process	553	27	29.43	1
				GO:0010720	positive regulation of cell development	127	7	6.76	1
				GO:0048708	astrocyte differentiation	26	1	1.38	1
				GO:0050794	regulation of cellular process	1576	65	83.88	1
				GO:0010721	negative regulation of cell development	68	2	3.62	1
				GO:0046456	icosanoid biosynthetic process	15	2	0.8	1
				GO:0046457	prostanoid biosynthetic process	10	1	0.53	1
				GO:1901184	regulation of ERBB signaling pathway	28	2	1.49	1
				GO:0050798	activated T cell proliferation	16	1	0.85	1
				GO:1901186	positive regulation of ERBB signaling pa...	10	2	0.53	1
				GO:0018193	peptidyl-amino acid modification	267	8	14.21	1
				GO:0006066	alcohol metabolic process	99	8	5.27	1
				GO:0006067	ethanol metabolic process	11	1	0.59	1
				GO:0045824	negative regulation of innate immune res...	21	1	1.12	1
				GO:0046483	heterocycle metabolic process	856	38	45.56	1
				GO:0044364	disruption of cells of other organism	26	1	1.38	1
				GO:0046486	glycerolipid metabolic process	68	6	3.62	1
				GO:0019682	glyceraldehyde-3-phosphate metabolic pro...	14	1	0.75	1
				GO:0061178	regulation of insulin secretion involved...	11	1	0.59	1
				GO:0046488	phosphatidylinositol metabolic process	26	1	1.38	1
				GO:0034660	ncRNA metabolic process	50	4	2.66	1
				GO:0000280	nuclear division	45	2	2.39	1
				GO:0046470	phosphatidylcholine metabolic process	19	2	1.01	1
				GO:0002720	positive regulation of cytokine producti...	20	2	1.06	1
				GO:0032231	regulation of actin filament bundle asse...	24	1	1.28	1
				GO:0030111	regulation of Wnt signaling pathway	73	2	3.89	1
				GO:0046474	glycerophospholipid biosynthetic process	35	2	1.86	1
				GO:0010742	macrophage derived foam cell differentia...	19	1	1.01	1
				GO:0010743	regulation of macrophage derived foam ce...	17	1	0.9	1
				GO:0019674	NAD metabolic process	34	4	1.81	1
				GO:0006081	cellular aldehyde metabolic process	33	3	1.76	1
				GO:0006082	organic acid metabolic process	290	19	15.43	1
				GO:0006084	acetyl-CoA metabolic process	10	1	0.53	1
				GO:0014020	primary neural tube formation	19	2	1.01	1
				GO:0071674	mononuclear cell migration	32	1	1.7	1
				GO:0071675	regulation of mononuclear cell migration	22	1	1.17	1
				GO:0051046	regulation of secretion	181	12	9.63	1
				GO:0071677	positive regulation of mononuclear cell ...	12	1	0.64	1
				GO:0051048	negative regulation of secretion	47	3	2.5	1
				GO:0034654	nucleobase-containing compound biosynthe...	587	23	31.24	1
				GO:0051049	regulation of transport	387	24	20.6	1
				GO:0034655	nucleobase-containing compound catabolic...	147	6	7.82	1
				GO:0034656	nucleobase-containing small molecule cat...	15	1	0.8	1
				GO:0050764	regulation of phagocytosis	38	3	2.02	1
				GO:0046425	regulation of JAK-STAT cascade	36	2	1.92	1
				GO:0002715	regulation of natural killer cell mediat...	15	1	0.8	1
				GO:0009566	fertilization	26	2	1.38	1
				GO:0046427	positive regulation of JAK-STAT cascade	30	2	1.6	1
				GO:0050767	regulation of neurogenesis	161	6	8.57	1
				GO:0000278	mitotic cell cycle	150	4	7.98	1
				GO:0050768	negative regulation of neurogenesis	56	1	2.98	1
				GO:0002718	regulation of cytokine production involv...	31	3	1.65	1
				GO:0050769	positive regulation of neurogenesis	107	6	5.69	1
				GO:0071621	granulocyte chemotaxis	42	2	2.24	1
				GO:0071622	regulation of granulocyte chemotaxis	20	1	1.06	1
				GO:0014013	regulation of gliogenesis	32	2	1.7	1
				GO:0045834	positive regulation of lipid metabolic p...	41	1	2.18	1
				GO:0014015	positive regulation of gliogenesis	23	2	1.22	1
				GO:0070167	regulation of biomineral tissue developm...	20	2	1.06	1
				GO:0070169	positive regulation of biomineral tissue...	10	1	0.53	1
				GO:0071616	acyl-CoA biosynthetic process	11	1	0.59	1
				GO:0055123	digestive system development	26	1	1.38	1
				GO:0061138	morphogenesis of a branching epithelium	44	2	2.34	1
				GO:0050789	regulation of biological process	1701	75	90.53	1
				GO:1901135	carbohydrate derivative metabolic proces...	290	16	15.43	1
				GO:1901136	carbohydrate derivative catabolic proces...	58	3	3.09	1
				GO:1901137	carbohydrate derivative biosynthetic pro...	169	10	8.99	1
				GO:0034622	cellular protein-containing complex asse...	162	6	8.62	1
				GO:0050770	regulation of axonogenesis	38	2	2.02	1
				GO:0046434	organophosphate catabolic process	71	6	3.78	1
				GO:0048869	cellular developmental process	749	31	39.86	1
				GO:1903555	regulation of tumor necrosis factor supe...	44	3	2.34	1
				GO:1903556	negative regulation of tumor necrosis fa...	21	1	1.12	1
				GO:1903557	positive regulation of tumor necrosis fa...	27	2	1.44	1
				GO:0050777	negative regulation of immune response	51	3	2.71	1
				GO:0019637	organophosphate metabolic process	262	13	13.94	1
				GO:0055117	regulation of cardiac muscle contraction	22	2	1.17	1
				GO:1900024	regulation of substrate adhesion-depende...	16	2	0.85	1
				GO:0034612	response to tumor necrosis factor	86	3	4.58	1
				GO:0034613	cellular protein localization	288	10	15.33	1
				GO:0030100	regulation of endocytosis	85	6	4.52	1
				GO:0048856	anatomical structure development	1011	40	53.81	1
				GO:0045806	negative regulation of endocytosis	25	2	1.33	1
				GO:0045807	positive regulation of endocytosis	51	4	2.71	1
				GO:0048858	cell projection morphogenesis	132	4	7.03	1
				GO:0030104	water homeostasis	10	3	0.53	1
				GO:0042092	type 2 immune response	13	1	0.69	1
				GO:0042098	T cell proliferation	61	5	3.25	1
				GO:0048880	sensory system development	47	1	2.5	1
				GO:0034641	cellular nitrogen compound metabolic pro...	966	45	51.41	1
				GO:0050710	negative regulation of cytokine secretio...	16	1	0.85	1
				GO:0002700	regulation of production of molecular me...	41	4	2.18	1
				GO:0034645	cellular macromolecule biosynthetic proc...	630	21	33.53	1
				GO:0002701	negative regulation of production of mol...	10	1	0.53	1
				GO:0002702	positive regulation of production of mol...	28	3	1.49	1
				GO:0002703	regulation of leukocyte mediated immunit...	63	3	3.35	1
				GO:0002704	negative regulation of leukocyte mediate...	18	2	0.96	1
				GO:0050715	positive regulation of cytokine secretio...	41	3	2.18	1
				GO:0002705	positive regulation of leukocyte mediate...	37	2	1.97	1
				GO:0002706	regulation of lymphocyte mediated immuni...	46	1	2.45	1
				GO:0002707	negative regulation of lymphocyte mediat...	16	1	0.85	1
				GO:1903578	regulation of ATP metabolic process	20	1	1.06	1
				GO:0002708	positive regulation of lymphocyte mediat...	29	1	1.54	1
				GO:0060047	heart contraction	57	2	3.03	1
				GO:0060048	cardiac muscle contraction	34	2	1.81	1
				GO:0048871	multicellular organismal homeostasis	100	6	5.32	1
				GO:1900046	regulation of hemostasis	35	4	1.86	1
				GO:0014002	astrocyte development	15	1	0.8	1
				GO:0048872	homeostasis of number of cells	53	2	2.82	1
				GO:1900047	negative regulation of hemostasis	26	3	1.38	1
				GO:1900048	positive regulation of hemostasis	11	1	0.59	1
				GO:1903522	regulation of blood circulation	58	2	3.09	1
				GO:0048878	chemical homeostasis	219	15	11.66	1
				GO:1902930	regulation of alcohol biosynthetic proce...	23	1	1.22	1
				GO:0050730	regulation of peptidyl-tyrosine phosphor...	86	3	4.58	1
				GO:0045596	negative regulation of cell differentiat...	137	5	7.29	1
				GO:0050732	negative regulation of peptidyl-tyrosine...	10	1	0.53	1
				GO:0045597	positive regulation of cell differentiat...	234	10	12.45	1
				GO:0042063	gliogenesis	78	3	4.15	1
				GO:0018130	heterocycle biosynthetic process	601	23	31.99	1
				GO:0006006	glucose metabolic process	67	4	3.57	1
				GO:0048812	neuron projection morphogenesis	128	4	6.81	1
				GO:0006007	glucose catabolic process	19	3	1.01	1
				GO:0098586	cellular response to virus	14	1	0.75	1
				GO:1901292	nucleoside phosphate catabolic process	58	5	3.09	1
				GO:1901293	nucleoside phosphate biosynthetic proces...	94	7	5	1
				GO:0042058	regulation of epidermal growth factor re...	28	2	1.49	1
				GO:0048844	artery morphogenesis	19	2	1.01	1
				GO:1903530	regulation of secretion by cell	166	10	8.83	1
				GO:1903531	negative regulation of secretion by cell	40	2	2.13	1
				GO:1903532	positive regulation of secretion by cell	105	6	5.59	1
				GO:0032755	positive regulation of interleukin-6 pro...	26	1	1.38	1
				GO:0090092	regulation of transmembrane receptor pro...	47	3	2.5	1
				GO:0010863	positive regulation of phospholipase C a...	13	1	0.69	1
				GO:0042089	cytokine biosynthetic process	36	3	1.92	1
				GO:1902903	regulation of supramolecular fiber organ...	73	2	3.89	1
				GO:0030260	entry into host cell	46	1	2.45	1
				GO:0050701	interleukin-1 secretion	14	1	0.75	1
				GO:2000401	regulation of lymphocyte migration	21	1	1.12	1
				GO:1902905	positive regulation of supramolecular fi...	52	2	2.77	1
				GO:0050702	interleukin-1 beta secretion	11	1	0.59	1
				GO:2000403	positive regulation of lymphocyte migrat...	14	1	0.75	1
				GO:0050704	regulation of interleukin-1 secretion	12	1	0.64	1
				GO:2000404	regulation of T cell migration	15	1	0.8	1
				GO:2000406	positive regulation of T cell migration	11	1	0.59	1
				GO:0032787	monocarboxylic acid metabolic process	149	12	7.93	1
				GO:0050707	regulation of cytokine secretion	61	4	3.25	1
				GO:0033365	protein localization to organelle	147	5	7.82	1
				GO:0050709	negative regulation of protein secretion	27	1	1.44	1
				GO:0032774	RNA biosynthetic process	460	15	24.48	1
				GO:0030258	lipid modification	52	1	2.77	1
				GO:0051960	regulation of nervous system development	186	7	9.9	1
				GO:0045580	regulation of T cell differentiation	34	1	1.81	1
				GO:0051961	negative regulation of nervous system de...	60	2	3.19	1
				GO:0098542	defense response to other organism	134	9	7.13	1
				GO:0051962	positive regulation of nervous system de...	125	6	6.65	1
				GO:0045582	positive regulation of T cell differenti...	23	1	1.22	1
				GO:0032720	negative regulation of tumor necrosis fa...	20	1	1.06	1
				GO:0032722	positive regulation of chemokine product...	23	3	1.22	1
				GO:0046164	alcohol catabolic process	14	2	0.75	1
				GO:0046165	alcohol biosynthetic process	48	4	2.55	1
				GO:0032727	positive regulation of interferon-alpha ...	10	1	0.53	1
				GO:1903507	negative regulation of nucleic acid-temp...	145	2	7.72	1
				GO:0032728	positive regulation of interferon-beta p...	11	1	0.59	1
				GO:1903508	positive regulation of nucleic acid-temp...	232	7	12.35	1
				GO:1903509	liposaccharide metabolic process	17	1	0.9	1
				GO:0090066	regulation of anatomical structure size	101	3	5.38	1
				GO:0010876	lipid localization	84	10	4.47	1
				GO:0090068	positive regulation of cell cycle proces...	44	1	2.34	1
				GO:2000191	regulation of fatty acid transport	11	1	0.59	1
				GO:0045576	mast cell activation	19	1	1.01	1
				GO:0050892	intestinal absorption	11	4	0.59	1
				GO:0006996	organelle organization	516	18	27.46	1
				GO:0010821	regulation of mitochondrion organization	39	2	2.08	1
				GO:0010822	positive regulation of mitochondrion org...	29	2	1.54	1
				GO:0002886	regulation of myeloid leukocyte mediated...	20	2	1.06	1
				GO:0002888	positive regulation of myeloid leukocyte...	10	1	0.53	1
				GO:0030278	regulation of ossification	49	3	2.61	1
				GO:0030279	negative regulation of ossification	19	1	1.01	1
				GO:0010827	regulation of glucose transmembrane tran...	25	1	1.33	1
				GO:0051983	regulation of chromosome segregation	14	1	0.75	1
				GO:0010810	regulation of cell-substrate adhesion	65	3	3.46	1
				GO:0010811	positive regulation of cell-substrate ad...	41	1	2.18	1
				GO:0010812	negative regulation of cell-substrate ad...	17	2	0.9	1
				GO:0042035	regulation of cytokine biosynthetic proc...	33	1	1.76	1
				GO:0008406	gonad development	48	3	2.55	1
				GO:0090087	regulation of peptide transport	160	13	8.52	1
				GO:0010817	regulation of hormone levels	114	7	6.07	1
				GO:0010818	T cell chemotaxis	10	1	0.53	1
				GO:0046173	polyol biosynthetic process	19	1	1.01	1
				GO:1901222	regulation of NIK/NF-kappaB signaling	35	1	1.86	1
				GO:0030216	keratinocyte differentiation	39	2	2.08	1
				GO:0030217	T cell differentiation	51	1	2.71	1
				GO:0002828	regulation of type 2 immune response	13	1	0.69	1
				GO:0030218	erythrocyte differentiation	25	1	1.33	1
				GO:0030219	megakaryocyte differentiation	20	2	1.06	1
				GO:0090077	foam cell differentiation	19	1	1.01	1
				GO:0048592	eye morphogenesis	17	1	0.9	1
				GO:0048593	camera-type eye morphogenesis	11	1	0.59	1
				GO:0051924	regulation of calcium ion transport	58	4	3.09	1
				GO:0050863	regulation of T cell activation	104	6	5.54	1
				GO:0048598	embryonic morphogenesis	96	3	5.11	1
				GO:0050864	regulation of B cell activation	30	1	1.6	1
				GO:0048599	oocyte development	10	1	0.53	1
				GO:0050865	regulation of cell activation	165	7	8.78	1
				GO:0050866	negative regulation of cell activation	60	3	3.19	1
				GO:0050867	positive regulation of cell activation	107	4	5.69	1
				GO:0046128	purine ribonucleoside metabolic process	14	2	0.75	1
				GO:0033344	cholesterol efflux	12	1	0.64	1
				GO:0050868	negative regulation of T cell activation	38	2	2.02	1
				GO:0090025	regulation of monocyte chemotaxis	11	1	0.59	1
				GO:1901215	negative regulation of neuron death	57	4	3.03	1
				GO:0050869	negative regulation of B cell activation	10	1	0.53	1
				GO:0006950	response to stress	868	41	46.2	1
				GO:0050850	positive regulation of calcium-mediated ...	10	1	0.53	1
				GO:0031098	stress-activated protein kinase signalin...	77	1	4.1	1
				GO:0006954	inflammatory response	224	10	11.92	1
				GO:0050851	antigen receptor-mediated signaling path...	66	3	3.51	1
				GO:0031099	regeneration	67	5	3.57	1
				GO:0006956	complement activation	41	3	2.18	1
				GO:0009653	anatomical structure morphogenesis	510	19	27.14	1
				GO:0050854	regulation of antigen receptor-mediated ...	19	2	1.01	1
				GO:1990266	neutrophil migration	31	1	1.65	1
				GO:0050856	regulation of T cell receptor signaling ...	15	2	0.8	1
				GO:0050858	negative regulation of antigen receptor-...	11	1	0.59	1
				GO:0070252	actin-mediated cell contraction	22	1	1.17	1
				GO:0050880	regulation of blood vessel size	30	1	1.6	1
				GO:2000181	negative regulation of blood vessel morp...	42	2	2.24	1
				GO:0002831	regulation of response to biotic stimulu...	42	3	2.24	1
				GO:0002832	negative regulation of response to bioti...	13	2	0.69	1
				GO:0050886	endocrine process	23	2	1.22	1
				GO:0046148	pigment biosynthetic process	10	1	0.53	1
				GO:0007569	cell aging	26	4	1.38	1
				GO:0090049	regulation of cell migration involved in...	16	2	0.85	1
				GO:0014910	regulation of smooth muscle cell migrati...	25	3	1.33	1
				GO:0050870	positive regulation of T cell activation	72	4	3.83	1
				GO:0006974	cellular response to DNA damage stimulus	128	5	6.81	1
				GO:0048565	digestive tract development	22	1	1.17	1
				GO:0050877	nervous system process	150	6	7.98	1
				GO:2000177	regulation of neural precursor cell prol...	20	2	1.06	1
				GO:0050878	regulation of body fluid levels	136	12	7.24	1
				GO:0044419	interspecies interaction between organis...	242	9	12.88	1
				GO:0050820	positive regulation of coagulation	11	1	0.59	1
				GO:0000731	DNA synthesis involved in DNA repair	10	1	0.53	1
				GO:0006928	movement of cell or subcellular componen...	439	19	23.36	1
				GO:0021761	limbic system development	18	2	0.96	1
				GO:0052547	regulation of peptidase activity	124	7	6.6	1
				GO:0009628	response to abiotic stimulus	272	8	14.48	1
				GO:0052548	regulation of endopeptidase activity	113	7	6.01	1
				GO:0007589	body fluid secretion	18	3	0.96	1
				GO:0060976	coronary vasculature development	13	1	0.69	1
				GO:0048583	regulation of response to stimulus	906	44	48.22	1
				GO:0006913	nucleocytoplasmic transport	64	3	3.41	1
				GO:0032890	regulation of organic acid transport	17	1	0.9	1
				GO:1903670	regulation of sprouting angiogenesis	27	2	1.44	1
				GO:0050810	regulation of steroid biosynthetic proce...	27	1	1.44	1
				GO:0048584	positive regulation of response to stimu...	577	25	30.71	1
				GO:0006914	autophagy	84	5	4.47	1
				GO:0009611	response to wounding	217	14	11.55	1
				GO:0048585	negative regulation of response to stimu...	367	21	19.53	1
				GO:1903672	positive regulation of sprouting angioge...	16	2	0.85	1
				GO:2000112	regulation of cellular macromolecule bio...	496	16	26.4	1
				GO:0070227	lymphocyte apoptotic process	16	2	0.85	1
				GO:2000113	negative regulation of cellular macromol...	177	5	9.42	1
				GO:0008150	biological_process	2405	117	128	1
				GO:0070228	regulation of lymphocyte apoptotic proce...	13	2	0.69	1
				GO:0048588	developmental cell growth	53	2	2.82	1
				GO:0048589	developmental growth	143	3	7.61	1
				GO:0008152	metabolic process	1790	89	95.27	1
				GO:2000116	regulation of cysteine-type endopeptidas...	65	4	3.46	1
				GO:0050817	coagulation	111	8	5.91	1
				GO:2000117	negative regulation of cysteine-type end...	31	2	1.65	1
				GO:0008154	actin polymerization or depolymerization	38	1	2.02	1
				GO:0018210	peptidyl-threonine modification	32	2	1.7	1
				GO:0050818	regulation of coagulation	35	4	1.86	1
				GO:0035194	posttranscriptional gene silencing by RN...	24	1	1.28	1
				GO:0050819	negative regulation of coagulation	26	3	1.38	1
				GO:0035195	gene silencing by miRNA	23	1	1.22	1
				GO:0018212	peptidyl-tyrosine modification	118	4	6.28	1
				GO:0098660	inorganic ion transmembrane transport	91	4	4.84	1
				GO:0001990	regulation of systemic arterial blood pr...	10	2	0.53	1
				GO:0006942	regulation of striated muscle contractio...	25	2	1.33	1
				GO:0098662	inorganic cation transmembrane transport	84	3	4.47	1
				GO:2000145	regulation of cell motility	246	12	13.09	1
				GO:2000146	negative regulation of cell motility	85	3	4.52	1
				GO:0021782	glial cell development	35	1	1.86	1
				GO:2000147	positive regulation of cell motility	153	10	8.14	1
				GO:0010594	regulation of endothelial cell migration	61	4	3.25	1
				GO:0050848	regulation of calcium-mediated signaling	23	2	1.22	1
				GO:0048522	positive regulation of cellular process	973	40	51.78	1
				GO:0048523	negative regulation of cellular process	866	35	46.09	1
				GO:0048524	positive regulation of viral process	24	3	1.28	1
				GO:0048525	negative regulation of viral process	20	2	1.06	1
				GO:0006935	chemotaxis	197	4	10.48	1
				GO:0098655	cation transmembrane transport	101	5	5.38	1
				GO:0098656	anion transmembrane transport	20	2	1.06	1
				GO:0006937	regulation of muscle contraction	36	2	1.92	1
				GO:0098657	import into cell	197	8	10.48	1
				GO:0007517	muscle organ development	70	2	3.73	1
				GO:0070231	T cell apoptotic process	11	2	0.59	1
				GO:0048513	animal organ development	641	27	34.11	1
				GO:0048514	blood vessel morphogenesis	170	10	9.05	1
				GO:0048515	spermatid differentiation	14	2	0.75	1
				GO:0044403	symbiont process	228	9	12.13	1
				GO:0048518	positive regulation of biological proces...	1111	47	59.13	1
				GO:0048519	negative regulation of biological proces...	963	42	51.25	1
				GO:0032868	response to insulin	61	1	3.25	1
				GO:0007548	sex differentiation	56	3	2.98	1
				GO:0014909	smooth muscle cell migration	27	3	1.44	1
				GO:0044409	entry into host	46	1	2.45	1
				GO:0001960	negative regulation of cytokine-mediated...	16	1	0.85	1
				GO:0048545	response to steroid hormone	81	3	4.31	1
				GO:0035150	regulation of tube size	30	1	1.6	1
				GO:0010562	positive regulation of phosphorus metabo...	268	10	14.26	1
				GO:0010563	negative regulation of phosphorus metabo...	107	2	5.69	1
				GO:0010564	regulation of cell cycle process	121	2	6.44	1
				GO:0001952	regulation of cell-matrix adhesion	35	2	1.86	1
				GO:0031047	gene silencing by RNA	26	1	1.38	1
				GO:0034097	response to cytokine	334	14	17.78	1
				GO:0045664	regulation of neuron differentiation	126	4	6.71	1
				GO:0032880	regulation of protein localization	230	15	12.24	1
				GO:0048534	hematopoietic or lymphoid organ developm...	196	6	10.43	1
				GO:0045665	negative regulation of neuron differenti...	40	1	2.13	1
				GO:0050801	ion homeostasis	143	8	7.61	1
				GO:0009605	response to external stimulus	587	27	31.24	1
				GO:0006909	phagocytosis	89	3	4.74	1
				GO:0001959	regulation of cytokine-mediated signalin...	40	1	2.13	1
				GO:0032886	regulation of microtubule-based process	31	1	1.65	1
				GO:2000106	regulation of leukocyte apoptotic proces...	20	2	1.06	1
				GO:0009607	response to biotic stimulus	246	12	13.09	1
				GO:2000107	negative regulation of leukocyte apoptot...	12	2	0.64	1
				GO:0019068	virion assembly	12	1	0.64	1
				GO:0050808	synapse organization	91	2	4.84	1
				GO:0010556	regulation of macromolecule biosynthetic...	525	17	27.94	1
				GO:0010557	positive regulation of macromolecule bio...	286	10	15.22	1
				GO:0010558	negative regulation of macromolecule bio...	191	6	10.17	1
				GO:0010559	regulation of glycoprotein biosynthetic ...	11	1	0.59	1
				GO:0070201	regulation of establishment of protein l...	167	14	8.89	1
				GO:0018208	peptidyl-proline modification	15	1	0.8	1
				GO:0018209	peptidyl-serine modification	79	3	4.2	1
				GO:0032872	regulation of stress-activated MAPK casc...	58	1	3.09	1
				GO:0032874	positive regulation of stress-activated ...	40	1	2.13	1
				GO:0019058	viral life cycle	88	5	4.68	1
				GO:0032879	regulation of localization	594	28	31.61	1
				GO:0042981	regulation of apoptotic process	341	21	18.15	1
				GO:0019080	viral gene expression	22	2	1.17	1
				GO:0007507	heart development	109	2	5.8	1
				GO:0015711	organic anion transport	62	6	3.3	1
				GO:0015718	monocarboxylic acid transport	30	3	1.6	1
				GO:0080090	regulation of primary metabolic process	923	36	49.12	1
				GO:0010522	regulation of calcium ion transport into...	27	3	1.44	1
				GO:0019079	viral genome replication	29	2	1.54	1
				GO:0001910	regulation of leukocyte mediated cytotox...	24	1	1.28	1
				GO:0045621	positive regulation of lymphocyte differ...	24	1	1.28	1
				GO:0040029	regulation of gene expression, epigeneti...	41	1	2.18	1
				GO:0015748	organophosphate ester transport	11	1	0.59	1
				GO:0015749	monosaccharide transmembrane transport	27	2	1.44	1
				GO:0002573	myeloid leukocyte differentiation	56	3	2.98	1
				GO:0021700	developmental maturation	49	3	2.61	1
				GO:0043588	skin development	61	2	3.25	1
				GO:0003151	outflow tract morphogenesis	18	1	0.96	1
				GO:0040012	regulation of locomotion	261	13	13.89	1
				GO:0040013	negative regulation of locomotion	92	3	4.9	1
				GO:0008104	protein localization	447	23	23.79	1
				GO:0010517	regulation of phospholipase activity	23	5	1.22	1
				GO:0040017	positive regulation of locomotion	161	11	8.57	1
				GO:0010518	positive regulation of phospholipase act...	19	3	1.01	1
				GO:0003158	endothelium development	35	1	1.86	1
				GO:0035148	tube formation	27	2	1.44	1
				GO:0016311	dephosphorylation	90	1	4.79	1
				GO:0002520	immune system development	204	6	10.86	1
				GO:0001944	vasculature development	194	10	10.32	1
				GO:0002521	leukocyte differentiation	116	4	6.17	1
				GO:0045619	regulation of lymphocyte differentiation	38	1	2.02	1
				GO:0002526	acute inflammatory response	71	3	3.78	1
				GO:0001932	regulation of protein phosphorylation	317	10	16.87	1
				GO:0043523	regulation of neuron apoptotic process	58	4	3.09	1
				GO:0001933	negative regulation of protein phosphory...	78	2	4.15	1
				GO:0001935	endothelial cell proliferation	43	4	2.29	1
				GO:0045646	regulation of erythrocyte differentiatio...	15	1	0.8	1
				GO:0001936	regulation of endothelial cell prolifera...	41	4	2.18	1
				GO:0048699	generation of neurons	275	8	14.64	1
				GO:0098609	cell-cell adhesion	223	9	11.87	1
				GO:0061718	glucose catabolic process to pyruvate	17	3	0.9	1
				GO:0016331	morphogenesis of embryonic epithelium	24	2	1.28	1
				GO:0045637	regulation of myeloid cell differentiati...	64	3	3.41	1
				GO:0045638	negative regulation of myeloid cell diff...	21	1	1.12	1
				GO:0045639	positive regulation of myeloid cell diff...	24	2	1.28	1
				GO:2000257	regulation of protein activation cascade	35	3	1.86	1
				GO:0002548	monocyte chemotaxis	21	1	1.12	1
				GO:0043542	endothelial cell migration	72	4	3.83	1
				GO:0043543	protein acylation	35	1	1.86	1
				GO:0043549	regulation of kinase activity	189	7	10.06	1
				GO:0000819	sister chromatid segregation	19	1	1.01	1
				GO:0048660	regulation of smooth muscle cell prolife...	50	5	2.66	1
				GO:0043534	blood vessel endothelial cell migration	41	2	2.18	1
				GO:0043535	regulation of blood vessel endothelial c...	35	2	1.86	1
				GO:0001906	cell killing	66	4	3.51	1
				GO:0048666	neuron development	219	6	11.66	1
				GO:0043536	positive regulation of blood vessel endo...	21	2	1.12	1
				GO:0048667	cell morphogenesis involved in neuron di...	115	2	6.12	1
				GO:0001909	leukocyte mediated cytotoxicity	39	3	2.08	1
				GO:0034030	ribonucleoside bisphosphate biosynthetic...	13	1	0.69	1
				GO:0010506	regulation of autophagy	59	3	3.14	1
				GO:0034032	purine nucleoside bisphosphate metabolic...	33	3	1.76	1
				GO:0040007	growth	219	6	11.66	1
				GO:0010507	negative regulation of autophagy	16	1	0.85	1
				GO:0034033	purine nucleoside bisphosphate biosynthe...	13	1	0.69	1
				GO:0010508	positive regulation of autophagy	24	2	1.28	1
				GO:0040008	regulation of growth	155	4	8.25	1
				GO:0034035	purine ribonucleoside bisphosphate metab...	10	1	0.53	1
				GO:1990774	tumor necrosis factor secretion	11	2	0.59	1
				GO:0048659	smooth muscle cell proliferation	50	5	2.66	1
				GO:0030705	cytoskeleton-dependent intracellular tra...	18	1	0.96	1
				GO:1990778	protein localization to cell periphery	65	4	3.46	1
				GO:0015893	drug transport	22	3	1.17	1
				GO:0070727	cellular macromolecule localization	288	10	15.33	1
				GO:1901700	response to oxygen-containing compound	377	18	20.06	1
				GO:1901701	cellular response to oxygen-containing c...	260	14	13.84	1
				GO:1905039	carboxylic acid transmembrane transport	11	1	0.59	1
				GO:0035295	tube development	253	15	13.46	1
				GO:0035296	regulation of tube diameter	28	1	1.49	1
				GO:0097327	response to antineoplastic agent	27	2	1.44	1
				GO:0038127	ERBB signaling pathway	46	2	2.45	1
				GO:0031960	response to corticosteroid	56	3	2.98	1
				GO:0043500	muscle adaptation	35	1	1.86	1
				GO:0048675	axon extension	26	1	1.38	1
				GO:2000241	regulation of reproductive process	25	1	1.33	1
				GO:0043506	regulation of JUN kinase activity	18	1	0.96	1
				GO:0007623	circadian rhythm	38	1	2.02	1
				GO:0048678	response to axon injury	35	3	1.86	1
				GO:0048679	regulation of axon regeneration	14	1	0.75	1
				GO:0046209	nitric oxide metabolic process	27	1	1.44	1
				GO:0110111	negative regulation of animal organ morp...	11	1	0.59	1
				GO:0007610	behavior	110	2	5.85	1
				GO:1990748	cellular detoxification	38	1	2.02	1
				GO:0097345	mitochondrial outer membrane permeabiliz...	13	1	0.69	1
				GO:0008277	regulation of G protein-coupled receptor...	24	1	1.28	1
				GO:0065003	protein-containing complex assembly	325	15	17.3	1
				GO:0065005	protein-lipid complex assembly	11	2	0.59	1
				GO:0065007	biological regulation	1803	82	95.96	1
				GO:0065008	regulation of biological quality	780	37	41.51	1
				GO:0002690	positive regulation of leukocyte chemota...	36	1	1.92	1
				GO:0065009	regulation of molecular function	673	33	35.82	1
				GO:0002694	regulation of leukocyte activation	150	7	7.98	1
				GO:0002695	negative regulation of leukocyte activat...	52	3	2.77	1
				GO:0044106	cellular amine metabolic process	35	1	1.86	1
				GO:0002696	positive regulation of leukocyte activat...	102	4	5.43	1
				GO:0002697	regulation of immune effector process	131	6	6.97	1
				GO:0015850	organic hydroxy compound transport	46	5	2.45	1
				GO:0002698	negative regulation of immune effector p...	37	2	1.97	1
				GO:0002699	positive regulation of immune effector p...	65	4	3.46	1
				GO:0023061	signal release	88	5	4.68	1
				GO:0048644	muscle organ morphogenesis	17	1	0.9	1
				GO:0048645	animal organ formation	12	1	0.64	1
				GO:0048646	anatomical structure formation involved ...	242	11	12.88	1
				GO:0046794	transport of virus	11	1	0.59	1
				GO:0010660	regulation of muscle cell apoptotic proc...	22	2	1.17	1
				GO:0008219	cell death	475	26	25.28	1
				GO:0023051	regulation of signaling	730	31	38.85	1
				GO:0023052	signaling	1078	47	57.37	1
				GO:0023056	positive regulation of signaling	417	16	22.19	1
				GO:0023057	negative regulation of signaling	286	15	15.22	1
				GO:0048638	regulation of developmental growth	69	1	3.67	1
				GO:0048639	positive regulation of developmental gro...	43	1	2.29	1
				GO:0010657	muscle cell apoptotic process	22	2	1.17	1
				GO:2001056	positive regulation of cysteine-type end...	36	2	1.92	1
				GO:0006396	RNA processing	106	5	5.64	1
				GO:2001057	reactive nitrogen species metabolic proc...	28	1	1.49	1
				GO:0030850	prostate gland development	10	1	0.53	1
				GO:0006399	tRNA metabolic process	19	2	1.01	1
				GO:0016458	gene silencing	36	1	1.92	1
				GO:0030856	regulation of epithelial cell differenti...	33	2	1.76	1
				GO:0030857	negative regulation of epithelial cell d...	13	1	0.69	1
				GO:0030858	positive regulation of epithelial cell d...	12	1	0.64	1
				GO:0097305	response to alcohol	70	2	3.73	1
				GO:0022411	cellular component disassembly	116	5	6.17	1
				GO:0097306	cellular response to alcohol	18	1	0.96	1
				GO:0022412	cellular process involved in reproductio...	40	3	2.13	1
				GO:0033157	regulation of intracellular protein tran...	46	3	2.45	1
				GO:0022414	reproductive process	215	13	11.44	1
				GO:0051385	response to mineralocorticoid	11	2	0.59	1
				GO:0016482	cytosolic transport	26	2	1.38	1
				GO:0072594	establishment of protein localization to...	91	4	4.84	1
				GO:0007600	sensory perception	69	4	3.67	1
				GO:0016485	protein processing	83	6	4.42	1
				GO:0016486	peptide hormone processing	11	1	0.59	1
				GO:0072599	establishment of protein localization to...	11	1	0.59	1
				GO:0007606	sensory perception of chemical stimulus	12	2	0.64	1
				GO:0030888	regulation of B cell proliferation	18	1	0.96	1
				GO:0010675	regulation of cellular carbohydrate meta...	34	1	1.81	1
				GO:0050691	regulation of defense response to virus ...	13	1	0.69	1
				GO:0002682	regulation of immune system process	434	23	23.1	1
				GO:0002683	negative regulation of immune system pro...	127	6	6.76	1
				GO:0048608	reproductive structure development	96	4	5.11	1
				GO:0002684	positive regulation of immune system pro...	319	17	16.98	1
				GO:0048609	multicellular organismal reproductive pr...	109	5	5.8	1
				GO:0002685	regulation of leukocyte migration	72	3	3.83	1
				GO:0019953	sexual reproduction	101	7	5.38	1
				GO:2001020	regulation of response to DNA damage sti...	32	2	1.7	1
				GO:0002688	regulation of leukocyte chemotaxis	45	1	2.39	1
				GO:0030879	mammary gland development	31	1	1.65	1
				GO:2001022	positive regulation of response to DNA d...	19	2	1.01	1
				GO:2001023	regulation of response to drug	17	1	0.9	1
				GO:1901888	regulation of cell junction assembly	25	2	1.33	1
				GO:0009063	cellular amino acid catabolic process	29	3	1.54	1
				GO:0009064	glutamine family amino acid metabolic pr...	15	1	0.8	1
				GO:0023014	signal transduction by protein phosphory...	250	7	13.31	1
				GO:0044260	cellular macromolecule metabolic process	1194	49	63.55	1
				GO:0015849	organic acid transport	45	4	2.39	1
				GO:0009066	aspartate family amino acid metabolic pr...	14	2	0.75	1
				GO:0044262	cellular carbohydrate metabolic process	63	1	3.35	1
				GO:0002673	regulation of acute inflammatory respons...	47	2	2.5	1
				GO:0046785	microtubule polymerization	11	1	0.59	1
				GO:0009069	serine family amino acid metabolic proce...	10	1	0.53	1
				GO:0044265	cellular macromolecule catabolic process	186	6	9.9	1
				GO:0008202	steroid metabolic process	85	9	4.52	1
				GO:0008203	cholesterol metabolic process	40	4	2.13	1
				GO:1904705	regulation of vascular smooth muscle cel...	19	3	1.01	1
				GO:0006351	transcription, DNA-templated	446	14	23.74	1
				GO:0006352	DNA-templated transcription, initiation	31	2	1.65	1
				GO:0015833	peptide transport	327	21	17.4	1
				GO:0006354	DNA-templated transcription, elongation	11	1	0.59	1
				GO:0006355	regulation of transcription, DNA-templat...	426	12	22.67	1
				GO:0030811	regulation of nucleotide catabolic proce...	13	1	0.69	1
				GO:0009056	catabolic process	525	31	27.94	1
				GO:0009057	macromolecule catabolic process	252	7	13.41	1
				GO:0009058	biosynthetic process	925	39	49.23	1
				GO:0010640	regulation of platelet-derived growth fa...	11	1	0.59	1
				GO:0009059	macromolecule biosynthetic process	666	22	35.45	1
				GO:0032535	regulation of cellular component size	74	2	3.94	1
				GO:0044255	cellular lipid metabolic process	213	19	11.34	1
				GO:0044257	cellular protein catabolic process	122	5	6.49	1
				GO:0010646	regulation of cell communication	722	31	38.43	1
				GO:0010647	positive regulation of cell communicatio...	416	16	22.14	1
				GO:0010648	negative regulation of cell communicatio...	284	15	15.11	1
				GO:0043620	regulation of DNA-templated transcriptio...	37	1	1.97	1
				GO:0016441	posttranscriptional gene silencing	24	1	1.28	1
				GO:0051345	positive regulation of hydrolase activit...	162	7	8.62	1
				GO:0035239	tube morphogenesis	211	12	11.23	1
				GO:0051346	negative regulation of hydrolase activit...	115	6	6.12	1
				GO:0051347	positive regulation of transferase activ...	159	7	8.46	1
				GO:0051348	negative regulation of transferase activ...	54	2	2.87	1
				GO:0044281	small molecule metabolic process	517	32	27.52	1
				GO:0044282	small molecule catabolic process	128	10	6.81	1
				GO:0050663	cytokine secretion	70	6	3.73	1
				GO:0044283	small molecule biosynthetic process	201	14	10.7	1
				GO:0010631	epithelial cell migration	86	6	4.58	1
				GO:0010632	regulation of epithelial cell migration	73	6	3.89	1
				GO:0010633	negative regulation of epithelial cell m...	27	1	1.44	1
				GO:0022402	cell cycle process	193	5	10.27	1
				GO:0010638	positive regulation of organelle organiz...	136	4	7.24	1
				GO:1903050	regulation of proteolysis involved in ce...	41	2	2.18	1
				GO:0003279	cardiac septum development	23	1	1.22	1
				GO:1903051	negative regulation of proteolysis invol...	15	1	0.8	1
				GO:0022406	membrane docking	18	1	0.96	1
				GO:0051336	regulation of hydrolase activity	275	14	14.64	1
				GO:1903053	regulation of extracellular matrix organ...	15	1	0.8	1
				GO:0022407	regulation of cell-cell adhesion	127	6	6.76	1
				GO:0044270	cellular nitrogen compound catabolic pro...	164	7	8.73	1
				GO:0051338	regulation of transferase activity	208	8	11.07	1
				GO:0022408	negative regulation of cell-cell adhesio...	59	2	3.14	1
				GO:0044271	cellular nitrogen compound biosynthetic ...	699	26	37.2	1
				GO:0022409	positive regulation of cell-cell adhesio...	83	4	4.42	1
				GO:1905952	regulation of lipid localization	42	3	2.24	1
				GO:0044272	sulfur compound biosynthetic process	51	4	2.71	1
				GO:1905953	negative regulation of lipid localizatio...	17	1	0.9	1
				GO:0044273	sulfur compound catabolic process	13	1	0.69	1
				GO:1905954	positive regulation of lipid localizatio...	24	3	1.28	1
				GO:0043618	regulation of transcription from RNA pol...	35	1	1.86	1
				GO:0044275	cellular carbohydrate catabolic process	10	1	0.53	1
				GO:1904892	regulation of STAT cascade	36	2	1.92	1
				GO:0046717	acid secretion	18	2	0.96	1
				GO:0050657	nucleic acid transport	26	2	1.38	1
				GO:0046718	viral entry into host cell	42	1	2.24	1
				GO:1904894	positive regulation of STAT cascade	30	2	1.6	1
				GO:0050658	RNA transport	26	2	1.38	1
				GO:1990868	response to chemokine	11	1	0.59	1
				GO:1990869	cellular response to chemokine	11	1	0.59	1
				GO:0003229	ventricular cardiac muscle tissue develo...	17	1	0.9	1
				GO:0050680	negative regulation of epithelial cell p...	34	1	1.81	1
				GO:0032501	multicellular organismal process	1239	68	65.94	1
				GO:0032502	developmental process	1072	45	57.05	1
				GO:0032504	multicellular organism reproduction	110	5	5.85	1
				GO:0043648	dicarboxylic acid metabolic process	25	3	1.33	1
				GO:0002637	regulation of immunoglobulin production	12	1	0.64	1
				GO:0099173	postsynapse organization	43	1	2.29	1
				GO:0050688	regulation of defense response to virus	20	1	1.06	1
				GO:1900371	regulation of purine nucleotide biosynth...	18	1	0.96	1
				GO:0099177	regulation of trans-synaptic signaling	87	1	4.63	1
				GO:0072521	purine-containing compound metabolic pro...	136	10	7.24	1
				GO:0072522	purine-containing compound biosynthetic ...	72	7	3.83	1
				GO:0043632	modification-dependent macromolecule cat...	86	2	4.58	1
				GO:0072523	purine-containing compound catabolic pro...	20	2	1.06	1
				GO:0050670	regulation of lymphocyte proliferation	72	5	3.83	1
				GO:0072524	pyridine-containing compound metabolic p...	63	4	3.35	1
				GO:0050671	positive regulation of lymphocyte prolif...	44	3	2.34	1
				GO:0072525	pyridine-containing compound biosyntheti...	45	4	2.39	1
				GO:0050672	negative regulation of lymphocyte prolif...	26	2	1.38	1
				GO:0050673	epithelial cell proliferation	104	7	5.54	1
				GO:0072527	pyrimidine-containing compound metabolic...	21	1	1.12	1
				GO:0070887	cellular response to chemical stimulus	754	34	40.13	1
				GO:0072528	pyrimidine-containing compound biosynthe...	13	1	0.69	1
				GO:0019932	second-messenger-mediated signaling	73	3	3.89	1
				GO:0060322	head development	121	9	6.44	1
				GO:0019933	cAMP-mediated signaling	24	1	1.28	1
				GO:0010604	positive regulation of macromolecule met...	560	23	29.8	1
				GO:0017038	protein import	33	2	1.76	1
				GO:0010605	negative regulation of macromolecule met...	456	17	24.27	1
				GO:0019935	cyclic-nucleotide-mediated signaling	29	1	1.54	1
				GO:0097485	neuron projection guidance	65	1	3.46	1
				GO:0060326	cell chemotaxis	99	3	5.27	1
				GO:0051302	regulation of cell division	38	1	2.02	1
				GO:0010608	posttranscriptional regulation of gene e...	124	6	6.6	1
				GO:0072511	divalent inorganic cation transport	81	6	4.31	1
				GO:1990874	vascular smooth muscle cell proliferatio...	19	3	1.01	1
				GO:0042391	regulation of membrane potential	68	1	3.62	1
				GO:0003231	cardiac ventricle development	27	1	1.44	1
				GO:0099111	microtubule-based transport	18	1	0.96	1
				GO:0044248	cellular catabolic process	454	24	24.16	1
				GO:0030808	regulation of nucleotide biosynthetic pr...	18	1	0.96	1
				GO:0044249	cellular biosynthetic process	886	37	47.15	1
				GO:0042398	cellular modified amino acid biosyntheti...	12	1	0.64	1
				GO:1903018	regulation of glycoprotein metabolic pro...	15	1	0.8	1
				GO:0060341	regulation of cellular localization	189	10	10.06	1
				GO:0044237	cellular metabolic process	1639	84	87.23	1
				GO:0044238	primary metabolic process	1643	78	87.44	1
				GO:0035794	positive regulation of mitochondrial mem...	14	1	0.75	1
				GO:0198738	cell-cell signaling by wnt	106	2	5.64	1
				GO:0043603	cellular amide metabolic process	227	19	12.08	1
				GO:0043604	amide biosynthetic process	145	8	7.72	1
				GO:0046700	heterocycle catabolic process	162	7	8.62	1
				GO:0017001	antibiotic catabolic process	17	1	0.9	1
				GO:1903047	mitotic cell cycle process	137	3	7.29	1
				GO:0071900	regulation of protein serine/threonine k...	119	3	6.33	1
				GO:0071902	positive regulation of protein serine/th...	88	3	4.68	1
				GO:0051493	regulation of cytoskeleton organization	107	3	5.69	1
				GO:0051495	positive regulation of cytoskeleton orga...	54	2	2.87	1
				GO:0016192	vesicle-mediated transport	503	30	26.77	1
				GO:1903034	regulation of response to wounding	70	5	3.73	1
				GO:1903035	negative regulation of response to wound...	41	3	2.18	1
				GO:1903036	positive regulation of response to wound...	25	2	1.33	1
				GO:1903037	regulation of leukocyte cell-cell adhesi...	102	6	5.43	1
				GO:0016197	endosomal transport	29	2	1.54	1
				GO:1903038	negative regulation of leukocyte cell-ce...	45	2	2.39	1
				GO:0070848	response to growth factor	206	7	10.96	1
				GO:1903039	positive regulation of leukocyte cell-ce...	75	4	3.99	1
				GO:0003205	cardiac chamber development	36	1	1.92	1
				GO:0006301	postreplication repair	12	1	0.64	1
				GO:0003206	cardiac chamber morphogenesis	29	1	1.54	1
				GO:0003208	cardiac ventricle morphogenesis	17	1	0.9	1
				GO:0032660	regulation of interleukin-17 production	12	1	0.64	1
				GO:0045069	regulation of viral genome replication	21	2	1.12	1
				GO:0032663	regulation of interleukin-2 production	13	1	0.69	1
				GO:0070838	divalent metal ion transport	78	4	4.15	1
				GO:0097435	supramolecular fiber organization	126	7	6.71	1
				GO:0045055	regulated exocytosis	269	18	14.32	1
				GO:0072503	cellular divalent inorganic cation homeo...	82	5	4.36	1
				GO:0046890	regulation of lipid biosynthetic process	47	1	2.5	1
				GO:0032651	regulation of interleukin-1 beta product...	22	1	1.17	1
				GO:0032652	regulation of interleukin-1 production	28	1	1.49	1
				GO:0072507	divalent inorganic cation homeostasis	86	5	4.58	1
				GO:0090398	cellular senescence	14	4	0.75	1
				GO:0032680	regulation of tumor necrosis factor prod...	44	3	2.34	1
				GO:0045088	regulation of innate immune response	135	4	7.18	1
				GO:0021543	pallium development	26	4	1.38	1
				GO:0021549	cerebellum development	19	1	1.01	1
				GO:0061564	axon development	116	3	6.17	1
				GO:0032675	regulation of interleukin-6 production	40	2	2.13	1
				GO:0032677	regulation of interleukin-8 production	24	1	1.28	1
				GO:0035773	insulin secretion involved in cellular r...	12	1	0.64	1
				GO:0051480	regulation of cytosolic calcium ion conc...	57	4	3.03	1
				GO:1901564	organonitrogen compound metabolic proces...	1317	68	70.09	1
				GO:0042325	regulation of phosphorylation	338	11	17.99	1
				GO:1901565	organonitrogen compound catabolic proces...	266	14	14.16	1
				GO:0042326	negative regulation of phosphorylation	85	2	4.52	1
				GO:1901566	organonitrogen compound biosynthetic pro...	371	23	19.75	1
				GO:0021537	telencephalon development	36	4	1.92	1
				GO:0042327	positive regulation of phosphorylation	260	10	13.84	1
				GO:1901568	fatty acid derivative metabolic process	32	4	1.7	1
				GO:0032620	interleukin-17 production	12	1	0.64	1
				GO:0032623	interleukin-2 production	17	3	0.9	1
				GO:0033280	response to vitamin D	12	1	0.64	1
				GO:0045017	glycerolipid biosynthetic process	38	3	2.02	1
				GO:0046850	regulation of bone remodeling	13	1	0.69	1
				GO:0032611	interleukin-1 beta production	26	2	1.38	1
				GO:0009991	response to extracellular stimulus	131	7	6.97	1
				GO:0032612	interleukin-1 production	32	2	1.7	1
				GO:0032613	interleukin-10 production	20	1	1.06	1
				GO:0035710	CD4-positive, alpha-beta T cell activati...	24	1	1.28	1
				GO:0009994	oocyte differentiation	10	1	0.53	1
				GO:0032616	interleukin-13 production	10	1	0.53	1
				GO:0033273	response to vitamin	27	2	1.44	1
				GO:0006464	cellular protein modification process	726	30	38.64	1
				GO:0045047	protein targeting to ER	11	1	0.59	1
				GO:0032640	tumor necrosis factor production	46	3	2.45	1
				GO:0006468	protein phosphorylation	426	15	22.67	1
				GO:0006469	negative regulation of protein kinase ac...	45	1	2.39	1
				GO:0032642	regulation of chemokine production	32	4	1.7	1
				GO:0030522	intracellular receptor signaling pathway	42	2	2.24	1
				GO:0016126	sterol biosynthetic process	24	2	1.28	1
				GO:0061572	actin filament bundle organization	38	2	2.02	1
				GO:0046883	regulation of hormone secretion	55	2	2.93	1
				GO:0044764	multi-organism cellular process	13	1	0.69	1
				GO:1901570	fatty acid derivative biosynthetic proce...	22	4	1.17	1
				GO:0042330	taxis	197	4	10.48	1
				GO:0097191	extrinsic apoptotic signaling pathway	67	2	3.57	1
				GO:1901571	fatty acid derivative transport	11	2	0.59	1
				GO:0097192	extrinsic apoptotic signaling pathway in...	25	1	1.33	1
				GO:0044766	multi-organism transport	13	1	0.69	1
				GO:0097193	intrinsic apoptotic signaling pathway	65	4	3.46	1
				GO:0032647	regulation of interferon-alpha productio...	13	1	0.69	1
				GO:0046887	positive regulation of hormone secretion	31	1	1.65	1
				GO:0097194	execution phase of apoptosis	14	1	0.75	1
				GO:0032648	regulation of interferon-beta production	17	1	0.9	1
				GO:1901575	organic substance catabolic process	453	26	24.11	1
				GO:1901576	organic substance biosynthetic process	910	39	48.43	1
				GO:0030510	regulation of BMP signaling pathway	18	1	0.96	1
				GO:0032635	interleukin-6 production	43	2	2.29	1
				GO:0030516	regulation of axon extension	19	1	1.01	1
				GO:0030518	intracellular steroid hormone receptor s...	15	1	0.8	1
				GO:0046879	hormone secretion	70	4	3.73	1
				GO:0072655	establishment of protein localization to...	25	1	1.33	1
				GO:0044782	cilium organization	16	2	0.85	1
				GO:0046822	regulation of nucleocytoplasmic transpor...	24	3	1.28	1
				GO:0072657	protein localization to membrane	114	6	6.07	1
				GO:0046824	positive regulation of nucleocytoplasmic...	17	3	0.9	1
				GO:0009966	regulation of signal transduction	677	31	36.03	1
				GO:0006470	protein dephosphorylation	63	1	3.35	1
				GO:0007050	cell cycle arrest	37	1	1.97	1
				GO:0007051	spindle organization	22	3	1.17	1
				GO:0031396	regulation of protein ubiquitination	41	2	2.18	1
				GO:0044770	cell cycle phase transition	91	1	4.84	1
				GO:0031399	regulation of protein modification proce...	379	11	20.17	1
				GO:0044772	mitotic cell cycle phase transition	87	1	4.63	1
				GO:0009953	dorsal/ventral pattern formation	13	1	0.69	1
				GO:1904591	positive regulation of protein import	12	2	0.64	1
				GO:0097164	ammonium ion metabolic process	49	6	2.61	1
				GO:0021695	cerebellar cortex development	10	1	0.53	1
				GO:0090316	positive regulation of intracellular pro...	34	3	1.81	1
				GO:0042306	regulation of protein import into nucleu...	14	2	0.75	1
				GO:0070555	response to interleukin-1	58	1	3.09	1
				GO:0032602	chemokine production	35	4	1.86	1
				GO:0072676	lymphocyte migration	29	1	1.54	1
				GO:0072678	T cell migration	23	1	1.22	1
				GO:0032606	type I interferon production	38	2	2.02	1
				GO:0090342	regulation of cell aging	10	3	0.53	1
				GO:0009987	cellular process	2259	108	120.23	1
				GO:0032607	interferon-alpha production	13	1	0.69	1
				GO:0032608	interferon-beta production	17	1	0.9	1
				GO:1902110	positive regulation of mitochondrial mem...	13	1	0.69	1
				GO:0032609	interferon-gamma production	28	1	1.49	1
				GO:0046849	bone remodeling	26	1	1.38	1
				GO:0006412	translation	112	5	5.96	1
				GO:0006414	translational elongation	12	1	0.64	1
				GO:0006417	regulation of translation	71	5	3.78	1
				GO:0006418	tRNA aminoacylation for protein translat...	10	1	0.53	1
				GO:0070585	protein localization to mitochondrion	25	1	1.33	1
				GO:0070588	calcium ion transmembrane transport	41	2	2.18	1
				GO:0060425	lung morphogenesis	14	2	0.75	1
				GO:0051402	neuron apoptotic process	67	4	3.57	1
				GO:0051403	stress-activated MAPK cascade	75	1	3.99	1
				GO:0070570	regulation of neuron projection regenera...	14	1	0.75	1
				GO:0060429	epithelium development	255	13	13.57	1
				GO:0016101	diterpenoid metabolic process	33	4	1.76	1
				GO:0006446	regulation of translational initiation	16	1	0.85	1
				GO:0030500	regulation of bone mineralization	16	1	0.85	1
				GO:0060411	cardiac septum morphogenesis	17	1	0.9	1
				GO:0060415	muscle tissue morphogenesis	16	1	0.85	1
				GO:0030509	BMP signaling pathway	31	1	1.65	1
				GO:0007010	cytoskeleton organization	211	9	11.23	1
				GO:0015698	inorganic anion transport	14	1	0.75	1
				GO:0007017	microtubule-based process	77	4	4.1	1
				GO:0009913	epidermal cell differentiation	52	2	2.77	1
				GO:0007018	microtubule-based movement	23	1	1.22	1
				GO:0009914	hormone transport	71	4	3.78	1
				GO:0002090	regulation of receptor internalization	20	2	1.06	1
				GO:0048015	phosphatidylinositol-mediated signaling	54	1	2.87	1
				GO:0048016	inositol phosphate-mediated signaling	10	1	0.53	1
				GO:0007043	cell-cell junction assembly	20	1	1.06	1
				GO:0048017	inositol lipid-mediated signaling	54	1	2.87	1
				GO:0007044	cell-substrate junction assembly	25	1	1.33	1
				GO:1900449	regulation of glutamate receptor signali...	16	1	0.85	1
				GO:0007045	cell-substrate adherens junction assembl...	23	1	1.22	1
				GO:0007049	cell cycle	255	7	13.57	1
				GO:0090303	positive regulation of wound healing	18	1	0.96	1
				GO:0090304	nucleic acid metabolic process	650	24	34.59	1
				GO:0048041	focal adhesion assembly	23	1	1.22	1
				GO:0090305	nucleic acid phosphodiester bond hydroly...	37	2	1.97	1
				GO:0051193	regulation of cofactor metabolic process	19	1	1.01	1
				GO:0043094	cellular metabolic compound salvage	12	1	0.64	1
				GO:1904589	regulation of protein import	16	2	0.85	1
				GO:0051196	regulation of coenzyme metabolic process	17	1	0.9	1
				GO:0070542	response to fatty acid	20	1	1.06	1
				GO:0007034	vacuolar transport	17	1	0.9	1
				GO:0045995	regulation of embryonic development	24	1	1.28	1
				GO:0006401	RNA catabolic process	76	1	4.04	1
				GO:0006402	mRNA catabolic process	70	1	3.73	1
				GO:0071396	cellular response to lipid	124	5	6.6	1
				GO:0031323	regulation of cellular metabolic process	916	33	48.75	1
				GO:0006403	RNA localization	32	2	1.7	1
				GO:0031324	negative regulation of cellular metaboli...	418	15	22.25	1
				GO:0031325	positive regulation of cellular metaboli...	563	21	29.96	1
				GO:1902105	regulation of leukocyte differentiation	62	2	3.3	1
				GO:0006405	RNA export from nucleus	19	1	1.01	1
				GO:0120031	plasma membrane bounded cell projection ...	49	2	2.61	1
				GO:0031326	regulation of cellular biosynthetic proc...	559	18	29.75	1
				GO:0031327	negative regulation of cellular biosynth...	206	5	10.96	1
				GO:1902107	positive regulation of leukocyte differe...	34	2	1.81	1
				GO:0031328	positive regulation of cellular biosynth...	303	10	16.13	1
				GO:1902108	regulation of mitochondrial membrane per...	15	1	0.8	1
				GO:0031329	regulation of cellular catabolic process	177	7	9.42	1
				GO:0120035	regulation of plasma membrane bounded ce...	135	3	7.18	1
				GO:0120036	plasma membrane bounded cell projection ...	254	8	13.52	1
				GO:0044703	multi-organism reproductive process	141	10	7.5	1
				GO:0120039	plasma membrane bounded cell projection ...	131	4	6.97	1
				GO:0044706	multi-multicellular organism process	55	3	2.93	1
				GO:1901698	response to nitrogen compound	243	10	12.93	1
				GO:1901699	cellular response to nitrogen compound	151	6	8.04	1
				GO:0072604	interleukin-6 secretion	10	1	0.53	1
				GO:0002064	epithelial cell development	47	2	2.5	1
				GO:0002065	columnar/cuboidal epithelial cell differ...	21	1	1.12	1
				GO:0060401	cytosolic calcium ion transport	35	3	1.86	1
				GO:0060402	calcium ion transport into cytosol	33	3	1.76	1
				GO:0046596	regulation of viral entry into host cell	10	1	0.53	1
				GO:0031341	regulation of cell killing	32	1	1.7	1
				GO:0043062	extracellular structure organization	139	9	7.4	1
				GO:0031344	regulation of cell projection organizati...	137	3	7.29	1
				GO:0031345	negative regulation of cell projection o...	37	1	1.97	1
				GO:0031346	positive regulation of cell projection o...	87	3	4.63	1
				GO:1900407	regulation of cellular response to oxida...	24	2	1.28	1
				GO:0031347	regulation of defense response	260	11	13.84	1
				GO:0043067	regulation of programmed cell death	346	21	18.41	1
				GO:0051168	nuclear export	32	2	1.7	1
				GO:0031348	negative regulation of defense response	70	4	3.73	1
				GO:0043068	positive regulation of programmed cell d...	159	8	8.46	1
				GO:0051169	nuclear transport	65	3	3.46	1
				GO:0031349	positive regulation of defense response	165	4	8.78	1
				GO:0043069	negative regulation of programmed cell d...	217	16	11.55	1
				GO:0019362	pyridine nucleotide metabolic process	59	4	3.14	1
				GO:0007006	mitochondrial membrane organization	26	1	1.38	1
				GO:0019363	pyridine nucleotide biosynthetic process	42	4	2.24	1
				GO:0071363	cellular response to growth factor stimu...	198	6	10.54	1
				GO:0031330	negative regulation of cellular cataboli...	51	2	2.71	1
				GO:0031331	positive regulation of cellular cataboli...	78	4	4.15	1
				GO:0015672	monovalent inorganic cation transport	58	1	3.09	1
				GO:0048002	antigen processing and presentation of p...	55	2	2.93	1
				GO:0042476	odontogenesis	18	2	0.96	1
				GO:0031334	positive regulation of protein complex a...	52	2	2.77	1
				GO:0051156	glucose 6-phosphate metabolic process	12	1	0.64	1
				GO:0048008	platelet-derived growth factor receptor ...	19	1	1.01	1
				GO:0098916	anterograde trans-synaptic signaling	108	2	5.75	1
				GO:0070507	regulation of microtubule cytoskeleton o...	28	1	1.49	1
				GO:1901661	quinone metabolic process	10	1	0.53	1
				GO:0019359	nicotinamide nucleotide biosynthetic pro...	42	4	2.24	1
				GO:0071357	cellular response to type I interferon	22	2	1.17	1
				GO:0071359	cellular response to dsRNA	10	1	0.53	1
				GO:0043085	positive regulation of catalytic activit...	304	10	16.18	1
				GO:0051186	cofactor metabolic process	169	16	8.99	1
				GO:0051187	cofactor catabolic process	19	2	1.01	1
				GO:1903900	regulation of viral life cycle	37	4	1.97	1
				GO:0051188	cofactor biosynthetic process	75	5	3.99	1
				GO:1903901	negative regulation of viral life cycle	17	2	0.9	1
				GO:1903902	positive regulation of viral life cycle	20	3	1.06	1
				GO:0035821	modification of morphology or physiology...	52	3	2.77	1
				GO:0060191	regulation of lipase activity	33	7	1.76	1
				GO:1901652	response to peptide	119	6	6.33	1
				GO:0060193	positive regulation of lipase activity	24	5	1.28	1
				GO:0071383	cellular response to steroid hormone sti...	41	1	2.18	1
				GO:1901653	cellular response to peptide	85	4	4.52	1
				GO:0051170	import into nucleus	33	2	1.76	1
				GO:0071384	cellular response to corticosteroid stim...	22	1	1.17	1
				GO:1901654	response to ketone	53	2	2.82	1
				GO:0051171	regulation of nitrogen compound metaboli...	883	33	46.99	1
				GO:1901655	cellular response to ketone	26	1	1.38	1
				GO:0051172	negative regulation of nitrogen compound...	390	13	20.76	1
				GO:0051173	positive regulation of nitrogen compound...	538	21	28.63	1
				GO:1901657	glycosyl compound metabolic process	35	3	1.86	1
				GO:0051174	regulation of phosphorus metabolic proce...	368	11	19.59	1
				GO:0051179	localization	1137	59	60.51	1
				GO:0042440	pigment metabolic process	19	2	1.01	1
				GO:0042445	hormone metabolic process	50	3	2.66	1
				GO:1901685	glutathione derivative metabolic process	12	3	0.64	1
				GO:0042446	hormone biosynthetic process	15	1	0.8	1
				GO:0036473	cell death in response to oxidative stre...	24	2	1.28	1
				GO:0006163	purine nucleotide metabolic process	132	9	7.03	1
				GO:0006164	purine nucleotide biosynthetic process	67	5	3.57	1
				GO:0006165	nucleoside diphosphate phosphorylation	35	3	1.86	1
				GO:0002011	morphogenesis of an epithelial sheet	14	1	0.75	1
				GO:0019320	hexose catabolic process	28	4	1.49	1
				GO:0051128	regulation of cellular component organiz...	498	17	26.5	1
				GO:0051129	negative regulation of cellular componen...	145	4	7.72	1
				GO:0010033	response to organic substance	754	35	40.13	1
				GO:0045927	positive regulation of growth	66	2	3.51	1
				GO:0010035	response to inorganic substance	164	7	8.73	1
				GO:0071322	cellular response to carbohydrate stimul...	34	3	1.81	1
				GO:0010038	response to metal ion	101	4	5.38	1
				GO:0043010	camera-type eye development	37	1	1.97	1
				GO:0010039	response to iron ion	10	1	0.53	1
				GO:0034381	plasma lipoprotein particle clearance	18	4	0.96	1
				GO:0071326	cellular response to monosaccharide stim...	28	3	1.49	1
				GO:0002040	sprouting angiogenesis	34	2	1.81	1
				GO:0002042	cell migration involved in sprouting ang...	20	2	1.06	1
				GO:0061620	glycolytic process through glucose-6-pho...	18	3	0.96	1
				GO:0071310	cellular response to organic substance	626	30	33.32	1
[truncated: 1,284 more rows]

## Sheet: Online Supp Table 1C
Online Supplementary Table 1. Protein module membership and GO Biological Process enrichment for each duodenal protein module identified using ICA analysis
(C) Module 3
Entrez Gene Symbol	Entrez Gene ID	Description	Projection along Independent Component (Module Membership)	GO ID	Term	Annotated	Significant	Expected	weight01 Fisher's Exact Test p-value
TAPBPL	55080	Tapasin-related protein	7.47423	GO:0019730	antimicrobial humoral response	44	10	3.12	0.00033
GSTZ1	2954	Maleylacetoacetate isomerase	6.4301	GO:0030199	collagen fibril organization	10	4	0.71	0.00287
NQO1	1728	NAD(P)H dehydrogenase [quinone] 1	5.29888	GO:0009615	response to virus	74	9	5.24	0.0029
MDK	4192	Midkine	4.77325	GO:0022617	extracellular matrix disassembly	36	7	2.55	0.00812
SIGLEC9	27180	Sialic acid-binding Ig-like lectin 9	3.44086	GO:0002576	platelet degranulation	64	10	4.53	0.00841
ENPP7	339221	Ectonucleotide pyrophosphatase/phosphodiesterase family member 7	3.41299	GO:0030449	regulation of complement activation	34	7	2.41	0.00852
FGFBP1	9982	Fibroblast growth factor-binding protein 1	3.35656	GO:0010469	regulation of signaling receptor activit...	178	23	12.61	0.01152
TFF1	7031	Trefoil factor 1	3.35574	GO:0007586	digestion	32	6	2.27	0.01228
ABO	28	Histo-blood group ABO system transferase	3.14792	GO:0006958	complement activation, classical pathway	22	5	1.56	0.01271
CEL	1056	Bile salt-activated lipase	2.85954	GO:0061098	positive regulation of protein tyrosine ...	20	6	1.42	0.01388
CXCL11	6373	C-X-C motif chemokine 11	2.71866	GO:0043434	response to peptide hormone	97	8	6.87	0.01481
GNLY	10578	Granulysin	2.66654	GO:0050678	regulation of epithelial cell proliferat...	88	8	6.23	0.02395
GZMA	3001	Granzyme A	2.65877	GO:0018146	keratan sulfate biosynthetic process	10	3	0.71	0.02442
PF4	5196	Platelet factor 4	2.60602	GO:0050776	regulation of immune response	299	26	21.18	0.03068
SAA1	6288	Serum amyloid A-1 protein	2.50302	GO:0050896	response to stimulus	1571	118	111.27	0.0367
PPBP	5473	Beta-thromboglobulin	2.43453	GO:0031669	cellular response to nutrient levels	51	8	3.61	0.0371
PPBP	5473	Connective tissue-activating peptide III	2.41305	GO:0038096	Fc-gamma receptor signaling pathway invo...	30	5	2.12	0.0448
ENTPD5	957	Ectonucleoside triphosphate diphosphohydrolase 5	2.3898	GO:0050830	defense response to Gram-positive bacter...	30	5	2.12	0.0448
C4A	720	Complement C4b	2.31738	GO:0014911	positive regulation of smooth muscle cel...	16	4	1.13	0.04965
C4A	720	C4a anaphylatoxin	2.30996	GO:0010951	negative regulation of endopeptidase act...	72	8	5.1	0.05081
PPBP	5473	Neutrophil-activating peptide 2	2.2843	GO:0061844	antimicrobial humoral immune response me...	22	4	1.56	0.05365
LILRA3	11026	Leukocyte immunoglobulin-like receptor subfamily A member 3	2.23471	GO:0071222	cellular response to lipopolysaccharide	55	6	3.9	0.05758
LILRB1	10859	Leukocyte immunoglobulin-like receptor subfamily B member 1	2.21803	GO:0045087	innate immune response	251	23	17.78	0.05799
ALB	213	Serum albumin	2.19075	GO:0006953	acute-phase response	23	4	1.63	0.0617
SULT1C2	6819	Sulfotransferase 1C2	2.18497	GO:0002793	positive regulation of peptide secretion	77	10	5.45	0.0648
MRPL32	64928	39S ribosomal protein L32, mitochondrial	2.16766	GO:1904659	glucose transmembrane transport	27	4	1.91	0.06591
TBL2	26608	Transducin beta-like protein 2	2.14888	GO:0046850	regulation of bone remodeling	13	3	0.92	0.06594
SERPIND1	3053	Heparin cofactor 2	2.14374	GO:0048247	lymphocyte chemotaxis	14	3	0.99	0.06597
C1QA	712	Complement C1q subcomponent	2.11463	GO:0009308	amine metabolic process	36	3	2.55	0.06656
SSRP1	6749	FACT complex subunit SSRP1	2.10709	GO:0030574	collagen catabolic process	15	3	1.06	0.07257
SAR1A	56681	GTP-binding protein SAR1a	2.09503	GO:2000573	positive regulation of DNA biosynthetic ...	17	3	1.2	0.07358
AFM	173	Afamin	2.09487	GO:0002009	morphogenesis of an epithelium	126	10	8.92	0.07375
SLAMF7	57823	SLAM family member 7	2.04877	GO:0030593	neutrophil chemotaxis	28	5	1.98	0.08366
SERPING1	710	Plasma protease C1 inhibitor	2.0436	GO:0043312	neutrophil degranulation	182	17	12.89	0.09052
CD5L	922	CD5 antigen-like	2.03977	GO:0043393	regulation of protein binding	62	6	4.39	0.09385
SAA4	6291	Serum amyloid A-4 protein	2.03587	GO:0010717	regulation of epithelial to mesenchymal ...	22	3	1.56	0.0942
CCL5	6352	C-C motif chemokine 5	2.03254	GO:0042267	natural killer cell mediated cytotoxicit...	22	3	1.56	0.0942
GAPDHS	26330	Glyceraldehyde-3-phosphate dehydrogenase, testis-specific	2.0298	GO:0044344	cellular response to fibroblast growth f...	46	4	3.26	0.09479
CD8A	925	T-cell surface glycoprotein CD8 alpha chain	2.00051	GO:0042742	defense response to bacterium	77	10	5.45	0.0952
GZMB	3002	Granzyme B	1.9424	GO:0050918	positive chemotaxis	28	4	1.98	0.1107
CPN2	1585	Carboxypeptidase N subunit 2	1.92793	GO:0007568	aging	88	9	6.23	0.11271
HRASLS2	54979	HRAS-like suppressor 2	1.91805	GO:0014066	regulation of phosphatidylinositol 3-kin...	43	6	3.05	0.11398
ITGA2B	3674	Integrin alpha-IIb: beta-3 complex	1.91611	GO:0006334	nucleosome assembly	13	3	0.92	0.1152
CR2	1380	Complement receptor type 2	1.9155	GO:0050796	regulation of insulin secretion	34	4	2.41	0.11566
MMP12	4321	Macrophage metalloelastase	1.90704	GO:0045926	negative regulation of growth	58	4	4.11	0.11758
PLG	5340	Plasminogen	1.90432	GO:1901796	regulation of signal transduction by p53...	29	4	2.05	0.12212
PCSK9	255738	Proprotein convertase subtilisin/kexin type 9	1.88323	GO:0045687	positive regulation of glial cell differ...	14	4	0.99	0.12681
SERPINB5	5268	Serpin B5	1.85752	GO:0016125	sterol metabolic process	43	5	3.05	0.1275
FCGR1A	2209	High affinity immunoglobulin gamma Fc receptor I	1.81784	GO:0046626	regulation of insulin receptor signaling...	15	3	1.06	0.12761
UGT1A6	54578	UDP-glucuronosyltransferase 1-6	1.80703	GO:0050832	defense response to fungus	19	3	1.35	0.12763
BRPF1	7862	Peregrin	1.80312	GO:0071773	cellular response to BMP stimulus	33	4	2.34	0.12775
CXADR	1525	Coxsackievirus and adenovirus receptor	1.78469	GO:0034333	adherens junction assembly	25	3	1.77	0.12811
CD68	968	Macrosialin	1.78012	GO:0043409	negative regulation of MAPK cascade	37	3	2.62	0.12871
C4A	720	Complement C4	1.75535	GO:0000375	RNA splicing, via transesterification re...	52	2	3.68	0.13024
REG4	83998	Regenerating islet-derived protein 4	1.74366	GO:0016042	lipid catabolic process	82	5	5.81	0.13147
IFIT3	3437	Interferon-induced protein with tetratricopeptide repeats 3	1.74056	GO:0009967	positive regulation of signal transducti...	390	22	27.62	0.13627
DKK4	27121	Dickkopf-related protein 4	1.71481	GO:0032689	negative regulation of interferon-gamma ...	11	3	0.78	0.1377
TFPI	7035	Tissue factor pathway inhibitor	1.70276	GO:0050427	3'-phosphoadenosine 5'-phosphosulfate me...	10	2	0.71	0.13899
PTPN1	5770	Tyrosine-protein phosphatase non-receptor type 1	1.67674	GO:0090023	positive regulation of neutrophil chemot...	10	2	0.71	0.13899
TNXB	7148	Tenascin-X	1.67003	GO:0070207	protein homotrimerization	10	2	0.71	0.13899
CFB	629	Complement factor B	1.62631	GO:1904707	positive regulation of vascular smooth m...	10	2	0.71	0.13899
SPOCK3	50859	Testican-3	1.62425	GO:0010039	response to iron ion	10	2	0.71	0.13899
KRT20	54474	Keratin, type I cytoskeletal 20	1.61654	GO:2000641	regulation of early endosome to late end...	10	2	0.71	0.13899
ZNF10	7556	Zinc finger protein 10	1.61556	GO:0007565	female pregnancy	49	6	3.47	0.14448
HIST1H1C	3006	Histone H1.2	1.60389	GO:0009617	response to bacterium	171	18	12.11	0.14847
PIP4K2A	5305	Phosphatidylinositol 5-phosphate 4-kinase type-2 alpha	1.60261	GO:0019835	cytolysis	22	5	1.56	0.15918
FCGR2A	2212	Low affinity immunoglobulin gamma Fc region receptor II-a	1.60162	GO:0007605	sensory perception of sound	21	3	1.49	0.15936
PUS1	80324	tRNA pseudouridine synthase A, mitochondrial	1.59042	GO:0007173	epidermal growth factor receptor signali...	39	4	2.76	0.16254
ILF3	3609	Interleukin enhancer-binding factor 3	1.58735	GO:0007157	heterophilic cell-cell adhesion via plas...	11	2	0.78	0.16277
SPINT1	6692	Kunitz-type protease inhibitor 1	1.58351	GO:0035987	endodermal cell differentiation	11	2	0.78	0.16277
H1FX	8971	Histone H1x	1.58218	GO:0045785	positive regulation of cell adhesion	131	9	9.28	0.16437
IGHG1	3500	Immunoglobulin G	1.5678	GO:0042130	negative regulation of T cell proliferat...	22	3	1.56	0.17606
SCG3	29106	Secretogranin-3	-1.57246	GO:0050708	regulation of protein secretion	111	14	7.86	0.18002
AFAP1L1	134265	Actin filament-associated protein 1-like 1	-1.57529	GO:0030595	leukocyte chemotaxis	77	10	5.45	0.18199
PYY	5697	Peptide YY	-1.57556	GO:0030100	regulation of endocytosis	85	10	6.02	0.18256
DGCR14	8220	Protein DGCR14	-1.58685	GO:0032602	chemokine production	35	5	2.48	0.18442
TFF3	7033	Trefoil factor 3	-1.60476	GO:0010828	positive regulation of glucose transmemb...	16	3	1.13	0.18521
DAG1	1605	Dystroglycan	-1.61012	GO:0031424	keratinization	19	3	1.35	0.18542
KCNE5	23630	Potassium voltage-gated channel subfamily E regulatory beta subunit 5	-1.6198	GO:0006644	phospholipid metabolic process	80	7	5.67	0.18545
REG3G	130120	Regenerating islet-derived protein 3-gamma	-1.62661	GO:0014068	positive regulation of phosphatidylinosi...	34	4	2.41	0.18584
TIRAP	114609	Toll/interleukin-1 receptor domain-containing adapter protein	-1.63337	GO:0010818	T cell chemotaxis	10	2	0.71	0.18584
CFL2	1073	Cofilin-2	-1.63681	GO:0050795	regulation of behavior	15	2	1.06	0.18619
PAWR	5074	PRKC apoptosis WT1 regulator protein	-1.64465	GO:0090090	negative regulation of canonical Wnt sig...	46	5	3.26	0.18681
GREM1	26585	Gremlin-1	-1.64994	GO:0006809	nitric oxide biosynthetic process	25	2	1.77	0.18689
CCL16	6360	C-C motif chemokine 16	-1.6518	GO:0051602	response to electrical stimulus	12	2	0.85	0.18721
HOMER2	9455	Homer protein homolog 2	-1.66231	GO:0045071	negative regulation of viral genome repl...	12	2	0.85	0.18721
SRC	6714	Proto-oncogene tyrosine-protein kinase Src	-1.67422	GO:0042304	regulation of fatty acid biosynthetic pr...	12	2	0.85	0.18721
PRG3	10394	Proteoglycan 3	-1.67964	GO:0002092	positive regulation of receptor internal...	12	2	0.85	0.18721
TIMP1	7076	Metalloproteinase inhibitor 1	-1.68185	GO:1901687	glutathione derivative biosynthetic proc...	12	2	0.85	0.18721
PRKAA2	5563	AMP Kinase (alpha2beta2gamma1)	-1.68374	GO:0030282	bone mineralization	29	3	2.05	0.18743
ADH6	130	Alcohol dehydrogenase 6	-1.69841	GO:0043687	post-translational protein modification	97	9	6.87	0.19149
PACSIN3	29763	Protein kinase C and casein kinase substrate in neurons protein 3	-1.7062	GO:0070301	cellular response to hydrogen peroxide	29	4	2.05	0.19178
CNN1	1264	Calponin-1	-1.70874	GO:0044267	cellular protein metabolic process	917	50	64.95	0.2006
BLNK	29760	B-cell linker protein	-1.72364	GO:0043086	negative regulation of catalytic activit...	177	14	12.54	0.20978
FOXM1	2305	Forkhead box protein M1	-1.72592	GO:0031640	killing of cells of other organism	26	4	1.84	0.20988
FMOD	2331	fibromodulin	-1.72974	GO:0007612	learning	27	3	1.91	0.21197
COL6A1	1291	Collagen alpha-1(VI) chain	-1.7318	GO:0071276	cellular response to cadmium ion	13	2	0.92	0.2121
RNASE4	6038	Ribonuclease 4	-1.75333	GO:0048477	oogenesis	13	2	0.92	0.2121
PCNP	57092	PEST proteolytic signal-containing nuclear protein	-1.76799	GO:0046326	positive regulation of glucose import	13	2	0.92	0.2121
RTP4	64108	Receptor-transporting protein 4	-1.77518	GO:0002755	MyD88-dependent toll-like receptor signa...	13	2	0.92	0.2121
NCF1	653361	Neutrophil cytosol factor 1	-1.78008	GO:0010744	positive regulation of macrophage derive...	13	2	0.92	0.2121
LAD1	3898	Ladinin-1	-1.81316	GO:0032355	response to estradiol	36	4	2.55	0.21389
CLIC5	53405	Chloride intracellular channel protein 5	-1.82227	GO:0007267	cell-cell signaling	310	23	21.96	0.22009
FAM3D	131177	Protein FAM3D	-1.82782	GO:0006486	protein glycosylation	37	4	2.62	0.22809
ARF4	378	ADP-ribosylation factor 4	-1.8376	GO:0050829	defense response to Gram-negative bacter...	25	3	1.77	0.22865
VCL	7414	Vinculin	-1.84675	GO:0002526	acute inflammatory response	71	13	5.03	0.23036
GIP	2695	Gastric inhibitory polypeptide	-1.86615	GO:0042119	neutrophil activation	186	18	13.17	0.2336
ARHGAP1	392	Rho GTPase-activating protein 1	-1.86781	GO:0007189	adenylate cyclase-activating G protein-c...	15	3	1.06	0.23532
ARFGAP2	84364	ADP-ribosylation factor GTPase-activating protein 2	-1.86919	GO:0031623	receptor internalization	34	4	2.41	0.23586
SMTN	6525	Smoothelin	-1.87413	GO:0010466	negative regulation of peptidase activit...	77	9	5.45	0.23628
GREM2	64388	Gremlin-2	-1.93197	GO:0031532	actin cytoskeleton reorganization	26	3	1.84	0.23687
VPS24	51652	Charged multivesicular body protein 3	-1.94676	GO:0048015	phosphatidylinositol-mediated signaling	54	7	3.82	0.23695
TCEAL3	85012	Transcription elongation factor A protein-like 3	-1.963	GO:0042554	superoxide anion generation	14	2	0.99	0.2373
GIF	2694	Gastric intrinsic factor	-2.00313	GO:0043552	positive regulation of phosphatidylinosi...	14	2	0.99	0.2373
RNASE3	6037	Eosinophil cationic protein	-2.00691	GO:0048678	response to axon injury	35	3	2.48	0.23815
CTRB2	440387	Chymotrypsinogen B2	-2.00944	GO:0006509	membrane protein ectodomain proteolysis	10	3	0.71	0.23842
VWA2	340706	von Willebrand factor A domain-containing protein 2	-2.02879	GO:0001953	negative regulation of cell-matrix adhes...	11	3	0.78	0.23851
CA8	767	Carbonic anhydrase-related protein	-2.03328	GO:0042100	B cell proliferation	22	3	1.56	0.23946
AMY2A	279	Pancreatic alpha-amylase	-2.04428	GO:0002437	inflammatory response to antigenic stimu...	17	2	1.2	0.24034
HMGN1	3150	Non-histone chromosomal protein HMG-14	-2.04515	GO:0002687	positive regulation of leukocyte migrati...	50	4	3.54	0.24059
ITIH4	3700	Inter-alpha-trypsin inhibitor heavy chain H4	-2.06007	GO:0002042	cell migration involved in sprouting ang...	20	2	1.42	0.2406
IL1RL1	9173	Interleukin-1 receptor-like 1	-2.06482	GO:0006937	regulation of muscle contraction	36	3	2.55	0.24068
GPD1	2819	Glycerol-3-phosphate dehydrogenase [NAD(+)], cytoplasmic	-2.07145	GO:0055123	digestive system development	26	2	1.84	0.24112
CCL18	6362	C-C motif chemokine 18	-2.07577	GO:0009267	cellular response to starvation	32	5	2.27	0.24224
SNX8	29886	Sorting nexin-8	-2.11145	GO:0045859	regulation of protein kinase activity	177	10	12.54	0.24401
FGR	2268	Tyrosine-protein kinase Fgr	-2.12551	GO:0007584	response to nutrient	59	5	4.18	0.24735
KERA	11081	Keratocan	-2.12671	GO:0009612	response to mechanical stimulus	60	5	4.25	0.24755
SMOC2	64094	SPARC-related modular calcium-binding protein 2	-2.17188	GO:0007186	G protein-coupled receptor signaling pat...	130	14	9.21	0.25035
GOLM1	51280	Golgi membrane protein 1	-2.19473	GO:0008285	negative regulation of cell proliferatio...	181	17	12.82	0.25636
MLN	4295	Promotilin	-2.20525	GO:2001243	negative regulation of intrinsic apoptot...	21	3	1.49	0.28637
ALOX15B	247	Arachidonate 15-lipoxygenase B	-2.22494	GO:0019216	regulation of lipid metabolic process	99	8	7.01	0.28677
IL20RB	53833	Interleukin-20 receptor subunit beta	-2.22586	GO:0006915	apoptotic process	425	27	30.1	0.2872
GPC3	2719	Glypican-3	-2.23529	GO:0010812	negative regulation of cell-substrate ad...	17	4	1.2	0.28767
BCHE	590	Cholinesterase	-2.28997	GO:0006890	retrograde vesicle-mediated transport, G...	16	2	1.13	0.288
IGHE	3497	Immunoglobulin E	-2.29792	GO:0006672	ceramide metabolic process	16	2	1.13	0.288
RBBP4	5928	Histone-binding protein RBBP4	-2.30196	GO:0051926	negative regulation of calcium ion trans...	16	2	1.13	0.288
CAND1	55832	Cullin-associated NEDD8-dissociated protein 1	-2.30631	GO:0070268	cornification	16	2	1.13	0.288
EHF	26298	ETS homologous factor	-2.33875	GO:0043525	positive regulation of neuron apoptotic ...	16	2	1.13	0.288
BPI	671	Bactericidal permeability-increasing protein	-2.37147	GO:0048246	macrophage chemotaxis	17	3	1.2	0.28921
ENSA	2029	Alpha-endosulfine	-2.4025	GO:0050691	regulation of defense response to virus ...	13	2	0.92	0.29033
PRSS2	5645	Trypsin-2	-2.42536	GO:0003073	regulation of systemic arterial blood pr...	16	2	1.13	0.29063
ARHGAP1	392	Rho GTPase-activating protein 1	-2.43816	GO:0001836	release of cytochrome c from mitochondri...	17	2	1.2	0.29074
CKB	1152	Creatine kinase M-type:Creatine kinase B-type heterodimer	-2.43977	GO:1901214	regulation of neuron death	87	6	6.16	0.29175
OGN	4969	Mimecan	-2.52121	GO:0034765	regulation of ion transmembrane transpor...	86	5	6.09	0.29322
PCSK1	5122	Neuroendocrine convertase 1	-2.52157	GO:0006401	RNA catabolic process	76	3	5.38	0.29529
SULT2A1	6822	Bile salt sulfotransferase	-2.60405	GO:0006968	cellular defense response	18	3	1.27	0.31085
PRSS1	5644	Trypsin-1	-2.62619	GO:0045806	negative regulation of endocytosis	25	3	1.77	0.31205
CHGA	1113	Chromogranin-A	-2.65302	GO:0042632	cholesterol homeostasis	17	2	1.2	0.31327
ZG16B	124220	Zymogen granule protein 16 homolog B	-2.65691	GO:0007601	visual perception	17	2	1.2	0.31327
IGFBP2	3485	Insulin-like growth factor-binding protein 2	-2.68263	GO:1904645	response to amyloid-beta	17	2	1.2	0.31327
POSTN	10631	Periostin	-2.75198	GO:0030198	extracellular matrix organization	121	17	8.57	0.31561
KLK13	26085	Kallikrein-13	-2.76591	GO:0007229	integrin-mediated signaling pathway	33	4	2.34	0.31836
SOD3	6649	Extracellular superoxide dismutase [Cu-Zn]	-2.78832	GO:0001775	cell activation	422	37	29.89	0.321
CALCB	797	Calcitonin gene-related peptide 2	-2.90751	GO:0006887	exocytosis	285	27	20.19	0.32382
ANXA13	312	Annexin A13	-3.03291	GO:0006508	proteolysis	382	31	27.06	0.32685
MMP9	4318	Matrix metalloproteinase-9	-3.05801	GO:0006935	chemotaxis	197	17	13.95	0.32923
COL11A2	1302	Collagen alpha-2(XI) chain	-3.1023	GO:0033993	response to lipid	217	17	15.37	0.33456
PAPPA	5069	Pappalysin-1	-3.15402	GO:0090303	positive regulation of wound healing	18	3	1.27	0.33617
TFF2	7032	Trefoil factor 2	-3.3724	GO:0030850	prostate gland development	10	2	0.71	0.33698
CCK	885	Cholecystokinin	-3.39405	GO:0001662	behavioral fear response	11	2	0.78	0.33709
LDLRAP1	26119	Low density lipoprotein receptor adapter protein 1	-3.401	GO:0032330	regulation of chondrocyte differentiatio...	13	2	0.92	0.33732
CEACAM8	1088	Carcinoembryonic antigen-related cell adhesion molecule 8	-3.48874	GO:0006939	smooth muscle contraction	13	2	0.92	0.33732
HSPB6	126393	Heat shock protein beta-6	-3.54901	GO:0043032	positive regulation of macrophage activa...	13	2	0.92	0.33732
S100A8	6279	Protein S100-A8/A9 heterodimer	-3.55376	GO:0010634	positive regulation of epithelial cell m...	44	4	3.12	0.33741
PRSS57	400668	Serine protease 57	-3.60052	GO:0002011	morphogenesis of an epithelial sheet	14	2	0.99	0.33743
LCN2	3934	Neutrophil gelatinase-associated lipocalin	-3.79952	GO:0045088	regulation of innate immune response	135	10	9.56	0.33747
FBP2	8570	Fructose-1,6-bisphosphatase isozyme 2	-3.88587	GO:0014002	astrocyte development	15	2	1.06	0.33755
PNLIP	5406	Pancreatic triacylglycerol lipase	-3.89036	GO:0043303	mast cell degranulation	16	2	1.13	0.33766
ITLN1	55600	Intelectin-1	-4.07324	GO:0030279	negative regulation of ossification	19	2	1.35	0.338
MIA	8190	Melanoma-derived growth regulatory protein	-4.32471	GO:0150077	regulation of neuroinflammatory response	20	2	1.42	0.33811
HPGDS	27306	Hematopoietic prostaglandin D synthase	-4.49559	GO:0006919	activation of cysteine-type endopeptidas...	18	2	1.27	0.33834
FUT5	2527	Alpha-(1,3)-fucosyltransferase 5	-5.92833	GO:0051216	cartilage development	49	4	3.47	0.3385
FUT3	2525	Galactoside 3(4)-L-fucosyltransferase	-6.65916	GO:0006888	ER to Golgi vesicle-mediated transport	34	3	2.41	0.33851
TGM3	7053	Protein-glutamine gamma-glutamyltransferase E	-12.8596	GO:2000146	negative regulation of cell motility	85	6	6.02	0.33868
TCN1	6947	Transcobalamin-1	-21.1179	GO:0097192	extrinsic apoptotic signaling pathway in...	25	2	1.77	0.33868
				GO:0009749	response to glucose	46	3	3.26	0.3407
				GO:0042127	regulation of cell proliferation	394	32	27.91	0.34612
				GO:0000902	cell morphogenesis	188	8	13.32	0.34755
				GO:0045893	positive regulation of transcription, DN...	219	14	15.51	0.34936
				GO:0046330	positive regulation of JNK cascade	33	3	2.34	0.36293
				GO:0001895	retina homeostasis	19	2	1.35	0.36313
				GO:0006874	cellular calcium ion homeostasis	78	4	5.52	0.3687
				GO:0030168	platelet activation	59	5	4.18	0.37608
				GO:0016052	carbohydrate catabolic process	53	6	3.75	0.37862
				GO:0034446	substrate adhesion-dependent cell spread...	23	3	1.63	0.38055
				GO:0002523	leukocyte migration involved in inflamma...	10	2	0.71	0.38081
				GO:0070098	chemokine-mediated signaling pathway	10	2	0.71	0.38081
				GO:0031032	actomyosin structure organization	39	3	2.76	0.38254
				GO:0042110	T cell activation	132	9	9.35	0.38291
				GO:1901698	response to nitrogen compound	243	16	17.21	0.38372
				GO:0007613	memory	23	3	1.63	0.3852
				GO:0043043	peptide biosynthetic process	119	6	8.43	0.38704
				GO:0043491	protein kinase B signaling	76	3	5.38	0.38722
				GO:0034614	cellular response to reactive oxygen spe...	59	6	4.18	0.40704
				GO:0051384	response to glucocorticoid	49	4	3.47	0.412
				GO:0050900	leukocyte migration	151	14	10.7	0.41825
				GO:0045786	negative regulation of cell cycle	103	5	7.3	0.41926
				GO:0010171	body morphogenesis	10	3	0.71	0.41973
				GO:0050715	positive regulation of cytokine secretio...	41	8	2.9	0.42017
				GO:0045807	positive regulation of endocytosis	51	5	3.61	0.42114
				GO:0008277	regulation of G protein-coupled receptor...	24	3	1.7	0.42158
				GO:0001658	branching involved in ureteric bud morph...	12	2	0.85	0.42199
				GO:0018149	peptide cross-linking	13	2	0.92	0.42212
				GO:0043066	negative regulation of apoptotic process	211	15	14.94	0.42243
				GO:0042730	fibrinolysis	16	2	1.13	0.42251
				GO:0030225	macrophage differentiation	16	2	1.13	0.42251
				GO:0034097	response to cytokine	334	23	23.66	0.42273
				GO:0030099	myeloid cell differentiation	102	7	7.22	0.42396
				GO:0050673	epithelial cell proliferation	104	9	7.37	0.45822
				GO:0030195	negative regulation of blood coagulation	25	3	1.77	0.45991
				GO:0045742	positive regulation of epidermal growth ...	10	2	0.71	0.45992
				GO:0007631	feeding behavior	15	2	1.06	0.46061
				GO:0090501	RNA phosphodiester bond hydrolysis	16	2	1.13	0.46075
				GO:0021549	cerebellum development	19	2	1.35	0.46117
				GO:0070555	response to interleukin-1	58	4	4.11	0.46242
				GO:0006325	chromatin organization	89	6	6.3	0.46256
				GO:0030968	endoplasmic reticulum unfolded protein r...	31	2	2.2	0.46284
				GO:0006898	receptor-mediated endocytosis	84	7	5.95	0.464
				GO:0008015	blood circulation	116	7	8.22	0.46429
				GO:0051493	regulation of cytoskeleton organization	107	5	7.58	0.4673
				GO:0031346	positive regulation of cell projection o...	87	3	6.16	0.46867
				GO:0051603	proteolysis involved in cellular protein...	106	2	7.51	0.47355
				GO:0098869	cellular oxidant detoxification	33	3	2.34	0.47936
				GO:0045892	negative regulation of transcription, DN...	140	7	9.92	0.47963
				GO:2000377	regulation of reactive oxygen species me...	62	3	4.39	0.4857
				GO:0042246	tissue regeneration	22	3	1.56	0.49513
				GO:0030326	embryonic limb morphogenesis	17	2	1.2	0.49659
				GO:0032648	regulation of interferon-beta production	17	2	1.2	0.49659
				GO:0045124	regulation of bone resorption	10	1	0.71	0.49774
				GO:0045814	negative regulation of gene expression, ...	10	1	0.71	0.49774
				GO:0051973	positive regulation of telomerase activi...	10	1	0.71	0.49774
				GO:0032873	negative regulation of stress-activated ...	10	1	0.71	0.49774
				GO:2000727	positive regulation of cardiac muscle ce...	10	1	0.71	0.49774
				GO:0030513	positive regulation of BMP signaling pat...	10	1	0.71	0.49774
				GO:0060445	branching involved in salivary gland mor...	10	1	0.71	0.49774
				GO:0046688	response to copper ion	10	1	0.71	0.49774
				GO:0046676	negative regulation of insulin secretion	10	1	0.71	0.49774
				GO:0042104	positive regulation of activated T cell ...	10	1	0.71	0.49774
				GO:0019882	antigen processing and presentation	71	5	5.03	0.49787
				GO:0030316	osteoclast differentiation	26	2	1.84	0.49788
				GO:0045216	cell-cell junction organization	30	2	2.12	0.49846
				GO:0006952	defense response	450	42	31.87	0.49858
				GO:1990138	neuron projection extension	36	2	2.55	0.49933
				GO:0006805	xenobiotic metabolic process	26	3	1.84	0.4995
				GO:0006914	autophagy	84	5	5.95	0.49979
				GO:0048010	vascular endothelial growth factor recep...	35	3	2.48	0.50148
				GO:0022900	electron transport chain	39	3	2.76	0.50236
				GO:0006612	protein targeting to membrane	25	2	1.77	0.50259
				GO:0045471	response to ethanol	40	3	2.83	0.50262
				GO:0006959	humoral immune response	100	18	7.08	0.50516
				GO:0005975	carbohydrate metabolic process	153	12	10.84	0.51845
				GO:0034599	cellular response to oxidative stress	101	8	7.15	0.52043
				GO:0030183	B cell differentiation	26	2	1.84	0.5239
				GO:0070527	platelet aggregation	26	2	1.84	0.5239
				GO:1901216	positive regulation of neuron death	27	3	1.91	0.52915
				GO:0048662	negative regulation of smooth muscle cel...	20	2	1.42	0.53035
				GO:1904036	negative regulation of epithelial cell a...	11	1	0.78	0.53124
				GO:0043403	skeletal muscle tissue regeneration	11	1	0.78	0.53124
				GO:0035902	response to immobilization stress	11	1	0.78	0.53124
				GO:0043297	apical junction assembly	11	1	0.78	0.53124
				GO:0022011	myelination in peripheral nervous system	11	1	0.78	0.53124
				GO:0006957	complement activation, alternative pathw...	11	1	0.78	0.53124
				GO:2000179	positive regulation of neural precursor ...	11	1	0.78	0.53124
				GO:0021762	substantia nigra development	11	1	0.78	0.53124
				GO:0051385	response to mineralocorticoid	11	1	0.78	0.53124
				GO:0016486	peptide hormone processing	11	1	0.78	0.53124
				GO:0010043	response to zinc ion	11	1	0.78	0.53124
				GO:0071320	cellular response to cAMP	11	1	0.78	0.53124
				GO:0051281	positive regulation of release of seques...	11	1	0.78	0.53124
				GO:0035640	exploration behavior	11	1	0.78	0.53124
				GO:0097190	apoptotic signaling pathway	149	9	10.55	0.53401
				GO:0007160	cell-matrix adhesion	65	7	4.6	0.53612
				GO:0046718	viral entry into host cell	42	3	2.97	0.53616
				GO:0017148	negative regulation of translation	32	3	2.27	0.54235
				GO:0032760	positive regulation of tumor necrosis fa...	27	2	1.91	0.5446
				GO:0031667	response to nutrient levels	125	15	8.85	0.54696
				GO:0016239	positive regulation of macroautophagy	16	2	1.13	0.56085
				GO:0007041	lysosomal transport	17	2	1.2	0.561
				GO:0051893	regulation of focal adhesion assembly	18	2	1.27	0.56116
				GO:0016236	macroautophagy	49	4	3.47	0.56128
				GO:0045860	positive regulation of protein kinase ac...	130	9	9.21	0.56217
				GO:0010811	positive regulation of cell-substrate ad...	41	3	2.9	0.56236
				GO:0071277	cellular response to calcium ion	12	1	0.85	0.56252
				GO:0071230	cellular response to amino acid stimulus	12	1	0.85	0.56252
				GO:0032148	activation of protein kinase B activity	12	1	0.85	0.56252
				GO:0032715	negative regulation of interleukin-6 pro...	12	1	0.85	0.56252
				GO:2000249	regulation of actin cytoskeleton reorgan...	12	1	0.85	0.56252
				GO:0030890	positive regulation of B cell proliferat...	12	1	0.85	0.56252
				GO:0032515	negative regulation of phosphoprotein ph...	12	1	0.85	0.56252
				GO:0006487	protein N-linked glycosylation	12	1	0.85	0.56252
				GO:0006283	transcription-coupled nucleotide-excisio...	12	1	0.85	0.56252
				GO:0051928	positive regulation of calcium ion trans...	29	2	2.05	0.56281
				GO:0002479	antigen processing and presentation of e...	28	2	1.98	0.56467
				GO:0032870	cellular response to hormone stimulus	139	8	9.85	0.56956
				GO:0016192	vesicle-mediated transport	503	46	35.63	0.58194
				GO:0006260	DNA replication	50	3	3.54	0.58545
				GO:0008203	cholesterol metabolic process	40	4	2.83	0.58894
				GO:0032757	positive regulation of interleukin-8 pro...	17	2	1.2	0.59004
				GO:0007566	embryo implantation	18	2	1.27	0.59019
				GO:0001822	kidney development	58	4	4.11	0.59171
				GO:0045730	respiratory burst	13	1	0.92	0.59172
				GO:0008344	adult locomotory behavior	13	1	0.92	0.59172
				GO:1900026	positive regulation of substrate adhesio...	13	1	0.92	0.59172
				GO:0030101	natural killer cell activation	13	1	0.92	0.59172
				GO:0030212	hyaluronan metabolic process	13	1	0.92	0.59172
				GO:0007597	blood coagulation, intrinsic pathway	13	1	0.92	0.59172
				GO:0060976	coronary vasculature development	13	1	0.92	0.59172
				GO:0010907	positive regulation of glucose metabolic...	13	1	0.92	0.59172
				GO:0001503	ossification	95	6	6.73	0.5928
				GO:0001934	positive regulation of protein phosphory...	246	12	17.42	0.60038
				GO:0001523	retinoid metabolic process	30	2	2.12	0.60288
				GO:0051781	positive regulation of cell division	30	2	2.12	0.60288
				GO:0042594	response to starvation	46	6	3.26	0.61226
				GO:0060337	type I interferon signaling pathway	22	3	1.56	0.61559
				GO:0050679	positive regulation of epithelial cell p...	55	5	3.9	0.61601
				GO:0045652	regulation of megakaryocyte differentiat...	15	2	1.06	0.61683
				GO:0042982	amyloid precursor protein metabolic proc...	16	2	1.13	0.61698
				GO:0006879	cellular iron ion homeostasis	17	2	1.2	0.61714
				GO:0032735	positive regulation of interleukin-12 pr...	17	2	1.2	0.61714
				GO:0019233	sensory perception of pain	18	2	1.27	0.61729
				GO:0043279	response to alkaloid	24	2	1.7	0.61821
				GO:0051607	defense response to virus	51	4	3.61	0.61875
				GO:0009636	response to toxic substance	133	9	9.42	0.6188
				GO:2001240	negative regulation of extrinsic apoptot...	14	1	0.99	0.61898
				GO:0006687	glycosphingolipid metabolic process	14	1	0.99	0.61898
				GO:0051057	positive regulation of small GTPase medi...	14	1	0.99	0.61898
				GO:0010718	positive regulation of epithelial to mes...	14	1	0.99	0.61898
				GO:0098586	cellular response to virus	14	1	0.99	0.61898
				GO:0038128	ERBB2 signaling pathway	14	1	0.99	0.61898
				GO:0097756	negative regulation of blood vessel diam...	14	1	0.99	0.61898
				GO:0061077	chaperone-mediated protein folding	14	1	0.99	0.61898
				GO:0030032	lamellipodium assembly	14	1	0.99	0.61898
				GO:0016055	Wnt signaling pathway	106	7	7.51	0.61928
				GO:0051017	actin filament bundle assembly	38	2	2.69	0.62036
				GO:0006094	gluconeogenesis	31	2	2.2	0.62103
				GO:0030182	neuron differentiation	250	9	17.71	0.63807
				GO:0048013	ephrin receptor signaling pathway	32	2	2.27	0.63853
				GO:0071347	cellular response to interleukin-1	49	3	3.47	0.64274
				GO:0010906	regulation of glucose metabolic process	28	2	1.98	0.64412
				GO:0034656	nucleobase-containing small molecule cat...	15	1	1.06	0.64443
				GO:0045732	positive regulation of protein catabolic...	47	3	3.33	0.64474
				GO:0050764	regulation of phagocytosis	38	2	2.69	0.64566
				GO:0051056	regulation of small GTPase mediated sign...	53	3	3.75	0.64567
				GO:0030900	forebrain development	56	2	3.97	0.64845
				GO:0007169	transmembrane receptor protein tyrosine ...	194	11	13.74	0.64915
				GO:1903829	positive regulation of cellular protein ...	81	3	5.74	0.65003
				GO:0042060	wound healing	179	17	12.68	0.65541
				GO:0032963	collagen metabolic process	31	4	2.2	0.66357
				GO:0048771	tissue remodeling	53	5	3.75	0.66462
				GO:0032869	cellular response to insulin stimulus	47	4	3.33	0.66603
				GO:0043200	response to amino acid	28	2	1.98	0.66773
				GO:2001244	positive regulation of intrinsic apoptot...	16	1	1.13	0.66819
				GO:0043407	negative regulation of MAP kinase activi...	16	1	1.13	0.66819
				GO:0019048	modulation by virus of host morphology o...	16	1	1.13	0.66819
				GO:0043627	response to estrogen	16	1	1.13	0.66819
				GO:0071346	cellular response to interferon-gamma	41	2	2.9	0.66972
				GO:0045089	positive regulation of innate immune res...	112	6	7.93	0.67149
				GO:0007155	cell adhesion	379	24	26.84	0.67682
				GO:0051092	positive regulation of NF-kappaB transcr...	52	3	3.68	0.68285
				GO:0071248	cellular response to metal ion	44	5	3.12	0.6853
				GO:0008217	regulation of blood pressure	35	3	2.48	0.68855
				GO:0043065	positive regulation of apoptotic process	157	11	11.12	0.68938
				GO:0070507	regulation of microtubule cytoskeleton o...	28	2	1.98	0.68977
				GO:0006661	phosphatidylinositol biosynthetic proces...	17	1	1.2	0.69038
				GO:0050805	negative regulation of synaptic transmis...	17	1	1.2	0.69038
				GO:0009988	cell-cell recognition	17	1	1.2	0.69038
				GO:0061621	canonical glycolysis	17	1	1.2	0.69038
				GO:0008593	regulation of Notch signaling pathway	17	1	1.2	0.69038
				GO:0042157	lipoprotein metabolic process	17	1	1.2	0.69038
				GO:0032024	positive regulation of insulin secretion	17	1	1.2	0.69038
				GO:0030036	actin cytoskeleton organization	131	8	9.28	0.69179
				GO:1901215	negative regulation of neuron death	57	2	4.04	0.69419
				GO:0007166	cell surface receptor signaling pathway	621	39	43.98	0.69606
				GO:0090263	positive regulation of canonical Wnt sig...	36	2	2.55	0.70226
				GO:0032496	response to lipopolysaccharide	92	8	6.52	0.70896
				GO:0032720	negative regulation of tumor necrosis fa...	20	2	1.42	0.70914
				GO:0001764	neuron migration	30	2	2.12	0.71063
				GO:0002224	toll-like receptor signaling pathway	48	3	3.4	0.71108
				GO:0021987	cerebral cortex development	18	1	1.27	0.71108
				GO:0043388	positive regulation of DNA binding	18	1	1.27	0.71108
				GO:0006997	nucleus organization	18	1	1.27	0.71108
				GO:0006911	phagocytosis, engulfment	18	1	1.27	0.71108
				GO:0001954	positive regulation of cell-matrix adhes...	18	1	1.27	0.71108
				GO:0042476	odontogenesis	18	1	1.27	0.71108
				GO:0071156	regulation of cell cycle arrest	18	1	1.27	0.71108
				GO:0071560	cellular response to transforming growth...	63	3	4.46	0.71335
				GO:0019221	cytokine-mediated signaling pathway	227	16	16.08	0.71378
				GO:0006397	mRNA processing	68	2	4.82	0.71636
				GO:0008283	cell proliferation	459	36	32.51	0.72066
				GO:0006027	glycosaminoglycan catabolic process	25	4	1.77	0.72461
				GO:0001501	skeletal system development	99	8	7.01	0.72659
				GO:0006936	muscle contraction	73	6	5.17	0.72724
				GO:0001843	neural tube closure	19	1	1.35	0.73041
				GO:0007050	cell cycle arrest	37	2	2.62	0.73086
				GO:0007517	muscle organ development	70	3	4.96	0.73355
				GO:0007409	axonogenesis	98	4	6.94	0.73553
				GO:0002250	adaptive immune response	126	10	8.92	0.73661
				GO:0040008	regulation of growth	155	7	10.98	0.73748
				GO:0048661	positive regulation of smooth muscle cel...	30	3	2.12	0.74555
				GO:0006357	regulation of transcription by RNA polym...	289	15	20.47	0.74581
				GO:0120162	positive regulation of cold-induced ther...	20	1	1.42	0.74846
				GO:0034394	protein localization to cell surface	20	1	1.42	0.74846
				GO:0007219	Notch signaling pathway	37	2	2.62	0.74875
				GO:0071356	cellular response to tumor necrosis fact...	76	4	5.38	0.75566
				GO:2001237	negative regulation of extrinsic apoptot...	35	2	2.48	0.76516
				GO:0042752	regulation of circadian rhythm	21	1	1.49	0.7653
				GO:0006521	regulation of cellular amino acid metabo...	21	1	1.49	0.7653
				GO:0070373	negative regulation of ERK1 and ERK2 cas...	21	1	1.49	0.7653
				GO:0060996	dendritic spine development	21	1	1.49	0.7653
				GO:0031103	axon regeneration	21	1	1.49	0.7653
				GO:0006749	glutathione metabolic process	21	1	1.49	0.7653
				GO:0007204	positive regulation of cytosolic calcium...	54	2	3.82	0.76787
				GO:0016485	protein processing	83	11	5.88	0.76806
				GO:0030336	negative regulation of cell migration	79	5	5.6	0.77062
				GO:0006955	immune response	579	51	41.01	0.77102
				GO:0045766	positive regulation of angiogenesis	60	5	4.25	0.77484
				GO:0042102	positive regulation of T cell proliferat...	32	2	2.27	0.78033
				GO:0007626	locomotory behavior	35	2	2.48	0.78075
				GO:0006641	triglyceride metabolic process	22	1	1.56	0.78103
				GO:0051028	mRNA transport	22	1	1.56	0.78103
				GO:0071383	cellular response to steroid hormone sti...	41	2	2.9	0.78158
				GO:0007165	signal transduction	1010	72	71.54	0.78591
				GO:0006024	glycosaminoglycan biosynthetic process	33	4	2.34	0.79091
				GO:0051291	protein heterooligomerization	26	2	1.84	0.79407
				GO:0002286	T cell activation involved in immune res...	30	2	2.12	0.79462
				GO:0006695	cholesterol biosynthetic process	23	1	1.63	0.7957
				GO:0042531	positive regulation of tyrosine phosphor...	23	1	1.63	0.7957
				GO:0031663	lipopolysaccharide-mediated signaling pa...	23	1	1.63	0.7957
				GO:0045582	positive regulation of T cell differenti...	23	1	1.63	0.7957
				GO:0060291	long-term synaptic potentiation	23	1	1.63	0.7957
				GO:0001666	response to hypoxia	100	4	7.08	0.79653
				GO:0001649	osteoblast differentiation	51	2	3.61	0.79747
				GO:0043406	positive regulation of MAP kinase activi...	77	3	5.45	0.79899
				GO:0000086	G2/M transition of mitotic cell cycle	44	2	3.12	0.80191
				GO:0007596	blood coagulation	109	9	7.72	0.80459
				GO:0018108	peptidyl-tyrosine phosphorylation	116	8	8.22	0.80763
				GO:0043154	negative regulation of cysteine-type end...	27	2	1.91	0.80781
				GO:0050729	positive regulation of inflammatory resp...	57	4	4.04	0.80874
				GO:0045454	cell redox homeostasis	24	1	1.7	0.8094
				GO:0043149	stress fiber assembly	24	1	1.7	0.8094
				GO:0007519	skeletal muscle tissue development	24	1	1.7	0.8094
				GO:1900182	positive regulation of protein localizat...	24	1	1.7	0.8094
				GO:0007049	cell cycle	255	10	18.06	0.80968
				GO:0030307	positive regulation of cell growth	45	2	3.19	0.81205
				GO:0071345	cellular response to cytokine stimulus	308	21	21.82	0.81723
				GO:0042493	response to drug	232	14	16.43	0.81896
				GO:0006355	regulation of transcription, DNA-templat...	426	23	30.17	0.82043
				GO:1901224	positive regulation of NIK/NF-kappaB sig...	30	2	2.12	0.8209
				GO:2001257	regulation of cation channel activity	34	2	2.41	0.82141
				GO:0007266	Rho protein signal transduction	25	1	1.77	0.82218
				GO:0060333	interferon-gamma-mediated signaling path...	25	1	1.77	0.82218
				GO:0007420	brain development	111	4	7.86	0.82754
				GO:0051262	protein tetramerization	47	2	3.33	0.83095
				GO:0008360	regulation of cell shape	27	2	1.91	0.83237
				GO:0048675	axon extension	26	1	1.84	0.83411
				GO:0032526	response to retinoic acid	26	1	1.84	0.83411
				GO:0006468	protein phosphorylation	426	16	30.17	0.83534
				GO:0030154	cell differentiation	724	35	51.28	0.8362
				GO:0016477	cell migration	349	26	24.72	0.83784
				GO:0031295	T cell costimulation	27	1	1.91	0.84525
				GO:0050731	positive regulation of peptidyl-tyrosine...	70	7	4.96	0.84987
				GO:0014070	response to organic cyclic compound	203	13	14.38	0.85505
				GO:0035556	intracellular signal transduction	544	26	38.53	0.8552
				GO:0001889	liver development	40	2	2.83	0.85529
				GO:0006606	protein import into nucleus	28	1	1.98	0.85564
				GO:0060491	regulation of cell projection assembly	28	1	1.98	0.85564
				GO:0071333	cellular response to glucose stimulus	28	1	1.98	0.85564
				GO:0006954	inflammatory response	224	21	15.87	0.85895
				GO:0009062	fatty acid catabolic process	29	1	2.05	0.86534
				GO:0099175	regulation of postsynapse organization	29	1	2.05	0.86534
				GO:1903076	regulation of protein localization to pl...	29	1	2.05	0.86534
				GO:0071260	cellular response to mechanical stimulus	30	1	2.12	0.87439
				GO:0007005	mitochondrion organization	83	4	5.88	0.87528
				GO:0006281	DNA repair	75	3	5.31	0.87604
				GO:0048705	skeletal system morphogenesis	36	2	2.55	0.88178
				GO:0045931	positive regulation of mitotic cell cycl...	31	1	2.2	0.88283
				GO:0043547	positive regulation of GTPase activity	54	2	3.82	0.88438
				GO:0050821	protein stabilization	32	1	2.27	0.89071
				GO:0050807	regulation of synapse organization	61	2	4.32	0.89214
				GO:0030324	lung development	47	2	3.33	0.89797
				GO:0071456	cellular response to hypoxia	57	2	4.04	0.90212
				GO:0016310	phosphorylation	504	21	35.7	0.90334
				GO:0046777	protein autophosphorylation	54	3	3.82	0.90399
				GO:0002223	stimulatory C-type lectin receptor signa...	34	1	2.41	0.90493
				GO:0050680	negative regulation of epithelial cell p...	34	1	2.41	0.90493
				GO:0070374	positive regulation of ERK1 and ERK2 cas...	58	2	4.11	0.90745
				GO:0050728	negative regulation of inflammatory resp...	45	3	3.19	0.90952
				GO:0007399	nervous system development	419	14	29.68	0.91152
				GO:0051301	cell division	87	4	6.16	0.91198
				GO:0000122	negative regulation of transcription by ...	102	4	7.22	0.91767
				GO:0015031	protein transport	322	21	22.81	0.92157
				GO:0046578	regulation of Ras protein signal transdu...	37	1	2.62	0.92288
				GO:0010628	positive regulation of gene expression	310	18	21.96	0.92729
				GO:0030308	negative regulation of cell growth	40	1	2.83	0.93746
				GO:0043524	negative regulation of neuron apoptotic ...	40	1	2.83	0.93746
				GO:0016525	negative regulation of angiogenesis	41	1	2.9	0.94168
				GO:0043123	positive regulation of I-kappaB kinase/N...	41	1	2.9	0.94168
				GO:0000187	activation of MAPK activity	47	2	3.33	0.94495
				GO:0008284	positive regulation of cell proliferatio...	236	13	16.72	0.94707
				GO:0007179	transforming growth factor beta receptor...	45	2	3.19	0.94847
				GO:0038095	Fc-epsilon receptor signaling pathway	43	1	3.05	0.94929
				GO:0006996	organelle organization	516	25	36.55	0.95087
				GO:0007275	multicellular organism development	947	47	67.07	0.95113
				GO:0045944	positive regulation of transcription by ...	159	8	11.26	0.95273
				GO:0061024	membrane organization	154	6	10.91	0.9549
				GO:0033157	regulation of intracellular protein tran...	46	1	3.26	0.9589
				GO:0010629	negative regulation of gene expression	277	13	19.62	0.96692
				GO:0000398	mRNA splicing, via spliceosome	50	1	3.54	0.96895
				GO:0051258	protein polymerization	51	1	3.61	0.97105
				GO:0030335	positive regulation of cell migration	151	10	10.7	0.97509
				GO:0006886	intracellular protein transport	160	5	11.33	0.9767
				GO:0000165	MAPK cascade	249	8	17.64	0.97992
				GO:0051260	protein homooligomerization	73	4	5.17	0.98008
				GO:0030855	epithelial cell differentiation	141	9	9.99	0.98354
				GO:0007411	axon guidance	65	2	4.6	0.98436
				GO:0051897	positive regulation of protein kinase B ...	60	1	4.25	0.98463
				GO:0071407	cellular response to organic cyclic comp...	116	5	8.22	0.98741
				GO:0043161	proteasome-mediated ubiquitin-dependent ...	66	1	4.67	0.98994
				GO:0018105	peptidyl-serine phosphorylation	68	2	4.82	0.99036
				GO:0035690	cellular response to drug	97	5	6.87	0.99071
				GO:0016567	protein ubiquitination	98	2	6.94	0.99145
				GO:0055114	oxidation-reduction process	219	8	15.51	0.9921
				GO:0010976	positive regulation of neuron projection...	72	1	5.1	0.99342
				GO:0016032	viral process	206	7	14.59	0.99842
				GO:0033500	carbohydrate homeostasis	52	1	3.68	1
				GO:0060711	labyrinthine layer development	11	1	0.78	1
				GO:0071103	DNA conformation change	35	3	2.48	1
				GO:0006732	coenzyme metabolic process	106	5	7.51	1
				GO:0006733	oxidoreduction coenzyme metabolic proces...	60	4	4.25	1
				GO:0006734	NADH metabolic process	20	2	1.42	1
				GO:0006735	NADH regeneration	17	1	1.2	1
				GO:0009435	NAD biosynthetic process	27	1	1.91	1
				GO:0055001	muscle cell development	32	2	2.27	1
				GO:0007346	regulation of mitotic cell cycle	101	1	7.15	1
				GO:0055002	striated muscle cell development	29	2	2.05	1
				GO:0014706	striated muscle tissue development	72	3	5.1	1
				GO:0055006	cardiac cell development	20	1	1.42	1
				GO:0055007	cardiac muscle cell differentiation	30	2	2.12	1
				GO:1904029	regulation of cyclin-dependent protein k...	18	1	1.27	1
				GO:0099536	synaptic signaling	112	5	7.93	1
				GO:0099537	trans-synaptic signaling	110	5	7.79	1
				GO:0034103	regulation of tissue remodeling	23	3	1.63	1
				GO:0001763	morphogenesis of a branching structure	45	6	3.19	1
				GO:0034104	negative regulation of tissue remodeling	10	1	0.71	1
				GO:0051896	regulation of protein kinase B signaling	69	2	4.89	1
				GO:0034109	homotypic cell-cell adhesion	35	4	2.48	1
				GO:0051899	membrane depolarization	17	2	1.2	1
				GO:0080134	regulation of response to stress	413	28	29.25	1
				GO:0000904	cell morphogenesis involved in different...	146	6	10.34	1
				GO:0080135	regulation of cellular response to stres...	162	5	11.47	1
				GO:1904018	positive regulation of vasculature devel...	67	5	4.75	1
				GO:1904019	epithelial cell apoptotic process	27	1	1.91	1
				GO:0045453	bone resorption	17	1	1.2	1
				GO:0031214	biomineral tissue development	37	3	2.62	1
				GO:0002366	leukocyte activation involved in immune ...	238	20	16.86	1
				GO:0002367	cytokine production involved in immune r...	34	2	2.41	1
				GO:1904035	regulation of epithelial cell apoptotic ...	26	1	1.84	1
				GO:0015980	energy derivation by oxidation of organi...	48	1	3.4	1
				GO:0021915	neural tube development	25	1	1.77	1
				GO:0001774	microglial cell activation	16	1	1.13	1
				GO:2001169	regulation of ATP biosynthetic process	14	4	0.99	1
				GO:0042770	signal transduction in response to DNA d...	24	1	1.7	1
				GO:1903409	reactive oxygen species biosynthetic pro...	34	2	2.41	1
				GO:0016569	covalent chromatin modification	59	3	4.18	1
				GO:0051851	modification by host of symbiont morphol...	21	3	1.49	1
				GO:0006897	endocytosis	188	15	13.32	1
				GO:0010324	membrane invagination	22	1	1.56	1
				GO:0009199	ribonucleoside triphosphate metabolic pr...	67	4	4.75	1
				GO:0051881	regulation of mitochondrial membrane pot...	22	2	1.56	1
				GO:0051883	killing of cells in other organism invol...	10	1	0.71	1
				GO:0045428	regulation of nitric oxide biosynthetic ...	22	1	1.56	1
				GO:0002376	immune system process	759	60	53.76	1
				GO:0016570	histone modification	59	3	4.18	1
				GO:0016571	histone methylation	15	1	1.06	1
				GO:0007492	endoderm development	17	2	1.2	1
				GO:0016572	histone phosphorylation	10	1	0.71	1
				GO:0016573	histone acetylation	22	1	1.56	1
				GO:0015918	sterol transport	25	4	1.77	1
				GO:0017157	regulation of exocytosis	46	1	3.26	1
				GO:1901983	regulation of protein acetylation	17	1	1.2	1
				GO:0033673	negative regulation of kinase activity	48	1	3.4	1
				GO:0034250	positive regulation of cellular amide me...	34	1	2.41	1
				GO:0033674	positive regulation of kinase activity	141	10	9.99	1
				GO:0006865	amino acid transport	12	1	0.85	1
				GO:0009161	ribonucleoside monophosphate metabolic p...	82	4	5.81	1
				GO:0045445	myoblast differentiation	23	1	1.63	1
				GO:0001736	establishment of planar polarity	32	1	2.27	1
				GO:0001738	morphogenesis of a polarized epithelium	34	1	2.41	1
				GO:0051828	entry into other organism involved in sy...	46	4	3.26	1
				GO:0019220	regulation of phosphate metabolic proces...	367	20	25.99	1
				GO:0006869	lipid transport	78	5	5.52	1
				GO:0009165	nucleotide biosynthetic process	92	5	6.52	1
				GO:0019222	regulation of metabolic process	1026	65	72.67	1
				GO:0009166	nucleotide catabolic process	54	4	3.82	1
				GO:0070997	neuron death	96	6	6.8	1
				GO:0009167	purine ribonucleoside monophosphate meta...	78	4	5.52	1
				GO:0009168	purine ribonucleoside monophosphate bios...	50	4	3.54	1
				GO:0015931	nucleobase-containing compound transport	26	1	1.84	1
				GO:0033627	cell adhesion mediated by integrin	23	1	1.63	1
				GO:0042737	drug catabolic process	35	2	2.48	1
				GO:0034284	response to monosaccharide	50	3	3.54	1
				GO:0033628	regulation of cell adhesion mediated by ...	20	1	1.42	1
				GO:0009150	purine ribonucleotide metabolic process	121	7	8.57	1
				GO:0071229	cellular response to acid chemical	44	3	3.12	1
				GO:0009152	purine ribonucleotide biosynthetic proce...	66	5	4.67	1
				GO:0051817	modification of morphology or physiology...	35	4	2.48	1
				GO:0051818	disruption of cells of other organism in...	10	1	0.71	1
				GO:0009156	ribonucleoside monophosphate biosyntheti...	54	4	3.82	1
				GO:0019217	regulation of fatty acid metabolic proce...	23	3	1.63	1
				GO:0071214	cellular response to abiotic stimulus	71	1	5.03	1
				GO:0019218	regulation of steroid metabolic process	37	1	2.62	1
				GO:2001141	regulation of RNA biosynthetic process	443	24	31.38	1
				GO:0019219	regulation of nucleobase-containing comp...	518	32	36.69	1
				GO:0071216	cellular response to biotic stimulus	63	7	4.46	1
				GO:0071219	cellular response to molecule of bacteri...	59	7	4.18	1
				GO:0033619	membrane protein proteolysis	16	3	1.13	1
				GO:0014823	response to activity	19	2	1.35	1
				GO:0009185	ribonucleoside diphosphate metabolic pro...	39	4	2.76	1
				GO:1903169	regulation of calcium ion transmembrane ...	31	1	2.2	1
				GO:0071241	cellular response to inorganic substance	55	5	3.9	1
				GO:0030947	regulation of vascular endothelial growt...	10	1	0.71	1
				GO:0034220	ion transmembrane transport	127	6	9	1
				GO:0061919	process utilizing autophagic mechanism	84	5	5.95	1
				GO:0001701	in utero embryonic development	54	1	3.82	1
				GO:0006873	cellular ion homeostasis	112	8	7.93	1
				GO:0001704	formation of primary germ layer	25	2	1.77	1
				GO:0006875	cellular metal ion homeostasis	104	7	7.37	1
				GO:0046031	ADP metabolic process	34	4	2.41	1
				GO:0086065	cell communication involved in cardiac c...	14	2	0.99	1
				GO:0001706	endoderm formation	12	2	0.85	1
				GO:0014812	muscle cell migration	28	4	1.98	1
				GO:0048468	cell development	384	14	27.2	1
				GO:0046034	ATP metabolic process	64	4	4.53	1
				GO:0048469	cell maturation	30	1	2.12	1
				GO:0009179	purine ribonucleoside diphosphate metabo...	38	4	2.69	1
				GO:0006820	anion transport	77	3	5.45	1
				GO:0071236	cellular response to antibiotic	37	4	2.62	1
				GO:0009123	nucleoside monophosphate metabolic proce...	91	4	6.45	1
				GO:0009124	nucleoside monophosphate biosynthetic pr...	60	4	4.25	1
				GO:0015908	fatty acid transport	26	1	1.84	1
				GO:0034219	carbohydrate transmembrane transport	27	4	1.91	1
				GO:0015909	long-chain fatty acid transport	21	1	1.49	1
				GO:2000026	regulation of multicellular organismal d...	465	18	32.94	1
				GO:0009126	purine nucleoside monophosphate metaboli...	78	4	5.52	1
				GO:2000027	regulation of animal organ morphogenesis	68	3	4.82	1
				GO:0009127	purine nucleoside monophosphate biosynth...	50	4	3.54	1
				GO:0017144	drug metabolic process	210	16	14.87	1
				GO:0008064	regulation of actin polymerization or de...	35	1	2.48	1
				GO:0097553	calcium ion transmembrane import into cy...	30	1	2.12	1
				GO:0006810	transport	918	70	65.02	1
				GO:0006811	ion transport	232	13	16.43	1
				GO:0006812	cation transport	163	10	11.55	1
				GO:0006813	potassium ion transport	21	1	1.49	1
				GO:0006814	sodium ion transport	29	1	2.05	1
				GO:0006816	calcium ion transport	75	4	5.31	1
				GO:0034248	regulation of cellular amide metabolic p...	89	5	6.3	1
				GO:0034249	negative regulation of cellular amide me...	39	3	2.76	1
				GO:0009117	nucleotide metabolic process	175	7	12.39	1
				GO:0097581	lamellipodium organization	18	2	1.27	1
				GO:0043300	regulation of leukocyte degranulation	16	1	1.13	1
				GO:0001890	placenta development	38	1	2.69	1
				GO:0001892	embryonic placenta development	20	1	1.42	1
				GO:0043304	regulation of mast cell degranulation	10	1	0.71	1
				GO:0001894	tissue homeostasis	54	6	3.82	1
				GO:0060828	regulation of canonical Wnt signaling pa...	62	6	4.39	1
				GO:0009141	nucleoside triphosphate metabolic proces...	77	4	5.45	1
				GO:0007422	peripheral nervous system development	21	1	1.49	1
				GO:0009142	nucleoside triphosphate biosynthetic pro...	44	4	3.12	1
				GO:0051806	entry into cell of other organism involv...	46	4	3.26	1
				GO:0007423	sensory organ development	77	2	5.45	1
				GO:0009144	purine nucleoside triphosphate metabolic...	70	4	4.96	1
				GO:0030901	midbrain development	19	1	1.35	1
				GO:0009145	purine nucleoside triphosphate biosynthe...	39	4	2.76	1
				GO:0030902	hindbrain development	26	2	1.84	1
				GO:0046006	regulation of activated T cell prolifera...	15	1	1.06	1
				GO:0010498	proteasomal protein catabolic process	78	1	5.52	1
				GO:1902531	regulation of intracellular signal trans...	396	21	28.05	1
				GO:1902532	negative regulation of intracellular sig...	98	7	6.94	1
				GO:1902533	positive regulation of intracellular sig...	273	10	19.34	1
				GO:0006836	neurotransmitter transport	36	1	2.55	1
				GO:0009132	nucleoside diphosphate metabolic process	43	4	3.05	1
				GO:0061900	glial cell activation	19	1	1.35	1
				GO:0006839	mitochondrial transport	39	2	2.76	1
				GO:0070925	organelle assembly	81	5	5.74	1
				GO:0009135	purine nucleoside diphosphate metabolic ...	38	4	2.69	1
				GO:0007417	central nervous system development	165	7	11.69	1
				GO:0060840	artery development	24	1	1.7	1
				GO:1904950	negative regulation of establishment of ...	38	2	2.69	1
				GO:1904951	positive regulation of establishment of ...	114	10	8.07	1
				GO:0097529	myeloid leukocyte migration	77	8	5.45	1
				GO:0032368	regulation of lipid transport	33	2	2.34	1
				GO:0032369	negative regulation of lipid transport	11	1	0.78	1
				GO:0051591	response to cAMP	23	1	1.63	1
				GO:0051592	response to calcium ion	31	1	2.2	1
				GO:0007431	salivary gland development	15	1	1.06	1
				GO:0007435	salivary gland morphogenesis	14	1	0.99	1
				GO:0035051	cardiocyte differentiation	36	2	2.55	1
				GO:0010463	mesenchymal cell proliferation	11	1	0.78	1
				GO:0008016	regulation of heart contraction	49	3	3.47	1
				GO:0010467	gene expression	740	41	52.41	1
				GO:0010468	regulation of gene expression	613	35	43.42	1
				GO:0006801	superoxide metabolic process	23	3	1.63	1
				GO:0042866	pyruvate biosynthetic process	31	4	2.2	1
				GO:0009100	glycoprotein metabolic process	76	7	5.38	1
				GO:0009101	glycoprotein biosynthetic process	59	5	4.18	1
				GO:0006807	nitrogen compound metabolic process	1582	95	112.05	1
				GO:0032386	regulation of intracellular transport	85	7	6.02	1
				GO:1905207	regulation of cardiocyte differentiation	19	1	1.35	1
				GO:0032387	negative regulation of intracellular tra...	15	2	1.06	1
				GO:0009108	coenzyme biosynthetic process	62	5	4.39	1
				GO:0097530	granulocyte migration	46	6	3.26	1
				GO:0032388	positive regulation of intracellular tra...	45	2	3.19	1
				GO:1905209	positive regulation of cardiocyte differ...	12	1	0.85	1
				GO:0035088	establishment or maintenance of apical/b...	10	1	0.71	1
				GO:0005996	monosaccharide metabolic process	91	6	6.45	1
				GO:0002460	adaptive immune response based on somati...	83	8	5.88	1
				GO:0032370	positive regulation of lipid transport	18	1	1.27	1
				GO:0032371	regulation of sterol transport	13	2	0.92	1
				GO:0044092	negative regulation of molecular functio...	227	16	16.08	1
				GO:0044093	positive regulation of molecular functio...	369	18	26.14	1
				GO:0032374	regulation of cholesterol transport	13	2	0.92	1
				GO:0099601	regulation of neurotransmitter receptor ...	16	1	1.13	1
				GO:0008037	cell recognition	38	1	2.69	1
				GO:0042886	amide transport	334	22	23.66	1
				GO:0045184	establishment of protein localization	341	22	24.15	1
				GO:0045185	maintenance of protein location	19	1	1.35	1
				GO:0043467	regulation of generation of precursor me...	29	4	2.05	1
				GO:0051568	histone H3-K4 methylation	10	1	0.71	1
				GO:0002455	humoral immune response mediated by circ...	28	5	1.98	1
				GO:0002456	T cell mediated immunity	29	2	2.05	1
				GO:2001251	negative regulation of chromosome organi...	11	1	0.78	1
				GO:0086001	cardiac muscle cell action potential	13	2	0.92	1
				GO:0086002	cardiac muscle cell action potential inv...	10	1	0.71	1
				GO:0001823	mesonephros development	24	2	1.7	1
				GO:0086003	cardiac muscle cell contraction	13	1	0.92	1
				GO:0019752	carboxylic acid metabolic process	259	15	18.34	1
				GO:0022610	biological adhesion	383	24	27.13	1
				GO:0022612	gland morphogenesis	43	4	3.05	1
				GO:0022613	ribonucleoprotein complex biogenesis	43	1	3.05	1
				GO:0045123	cellular extravasation	28	1	1.98	1
				GO:0001816	cytokine production	212	18	15.02	1
				GO:0043487	regulation of RNA stability	48	2	3.4	1
				GO:0001817	regulation of cytokine production	193	15	13.67	1
				GO:0022618	ribonucleoprotein complex assembly	31	1	2.2	1
				GO:0043488	regulation of mRNA stability	47	2	3.33	1
				GO:0002474	antigen processing and presentation of p...	34	3	2.41	1
				GO:0001818	negative regulation of cytokine producti...	78	5	5.52	1
				GO:0051588	regulation of neurotransmitter transport	19	1	1.35	1
				GO:0043489	RNA stabilization	11	1	0.78	1
				GO:0001819	positive regulation of cytokine producti...	134	13	9.49	1
				GO:0038093	Fc receptor signaling pathway	65	6	4.6	1
				GO:0002478	antigen processing and presentation of e...	49	2	3.47	1
				GO:0038094	Fc-gamma receptor signaling pathway	30	5	2.12	1
				GO:0043470	regulation of carbohydrate catabolic pro...	15	4	1.06	1
				GO:0001841	neural tube formation	19	1	1.35	1
				GO:0034762	regulation of transmembrane transport	111	8	7.86	1
				GO:0034763	negative regulation of transmembrane tra...	29	3	2.05	1
				GO:0034764	positive regulation of transmembrane tra...	50	5	3.54	1
				GO:0034766	negative regulation of ion transmembrane...	22	3	1.56	1
				GO:0034767	positive regulation of ion transmembrane...	34	2	2.41	1
				GO:0044057	regulation of system process	126	8	8.92	1
				GO:0002429	immune response-activating cell surface ...	90	7	6.37	1
				GO:0071772	response to BMP	33	4	2.34	1
				GO:0071774	response to fibroblast growth factor	48	4	3.4	1
				GO:2001222	regulation of neuron migration	12	1	0.85	1
				GO:0048193	Golgi vesicle transport	56	4	3.97	1
				GO:0048194	Golgi vesicle budding	17	1	1.2	1
				GO:0034754	cellular hormone metabolic process	24	1	1.7	1
				GO:0009260	ribonucleotide biosynthetic process	69	5	4.89	1
				GO:0001837	epithelial to mesenchymal transition	28	3	1.98	1
				GO:0072358	cardiovascular system development	195	9	13.81	1
				GO:0001838	embryonic epithelial tube formation	22	2	1.56	1
				GO:0044085	cellular component biogenesis	488	26	34.56	1
				GO:0072359	circulatory system development	255	10	18.06	1
				GO:0019722	calcium-mediated signaling	40	1	2.83	1
				GO:0044087	regulation of cellular component biogene...	192	9	13.6	1
				GO:0000377	RNA splicing, via transesterification re...	50	1	3.54	1
				GO:0019724	B cell mediated immunity	41	5	2.9	1
				GO:0044089	positive regulation of cellular componen...	117	6	8.29	1
				GO:0019725	cellular homeostasis	180	11	12.75	1
				GO:0043410	positive regulation of MAPK cascade	149	5	10.55	1
				GO:1902652	secondary alcohol metabolic process	42	4	2.97	1
				GO:0043412	macromolecule modification	742	39	52.55	1
				GO:0097696	STAT cascade	41	2	2.9	1
				GO:0043413	macromolecule glycosylation	37	4	2.62	1
				GO:1902653	secondary alcohol biosynthetic process	23	1	1.63	1
				GO:0002440	production of molecular mediator of immu...	49	2	3.47	1
				GO:0044070	regulation of anion transport	24	1	1.7	1
				GO:0043414	macromolecule methylation	26	1	1.84	1
				GO:0002443	leukocyte mediated immunity	273	27	19.34	1
				GO:0045137	development of primary sexual characteri...	49	1	3.47	1
				GO:0002444	myeloid leukocyte mediated immunity	204	18	14.45	1
				GO:0038061	NIK/NF-kappaB signaling	54	2	3.82	1
				GO:0002446	neutrophil mediated immunity	187	17	13.24	1
				GO:0002448	mast cell mediated immunity	16	2	1.13	1
				GO:0060560	developmental growth involved in morphog...	52	2	3.68	1
				GO:0002449	lymphocyte mediated immunity	83	9	5.88	1
				GO:0009259	ribonucleotide metabolic process	124	7	8.78	1
				GO:0038066	p38MAPK cascade	11	1	0.78	1
				GO:0060562	epithelial tube morphogenesis	66	6	4.67	1
				GO:1902680	positive regulation of RNA biosynthetic ...	232	14	16.43	1
				GO:2001242	regulation of intrinsic apoptotic signal...	38	4	2.69	1
				GO:0002431	Fc receptor mediated stimulatory signali...	30	5	2.12	1
				GO:0007162	negative regulation of cell adhesion	89	8	6.3	1
				GO:0072376	protein activation cascade	57	8	4.04	1
				GO:1902686	mitochondrial outer membrane permeabiliz...	14	1	0.99	1
				GO:0007163	establishment or maintenance of cell pol...	28	1	1.98	1
				GO:0002433	immune response-regulating cell surface ...	30	5	2.12	1
				GO:0072378	blood coagulation, fibrin clot formation	20	2	1.42	1
				GO:0007164	establishment of tissue polarity	32	1	2.27	1
				GO:0003012	muscle system process	104	7	7.37	1
				GO:0003013	circulatory system process	117	7	8.29	1
				GO:0007167	enzyme linked receptor protein signaling...	260	14	18.42	1
				GO:0003014	renal system process	20	1	1.42	1
				GO:0003015	heart process	59	4	4.18	1
				GO:0110053	regulation of actin filament organizatio...	54	1	3.82	1
				GO:0022600	digestive system process	20	2	1.42	1
				GO:0003018	vascular process in circulatory system	39	2	2.76	1
				GO:0022602	ovulation cycle process	16	1	1.13	1
				GO:2001233	regulation of apoptotic signaling pathwa...	103	6	7.3	1
				GO:0022603	regulation of anatomical structure morph...	257	12	18.2	1
				GO:0022604	regulation of cell morphogenesis	88	5	6.23	1
				GO:2001234	negative regulation of apoptotic signali...	55	4	3.9	1
				GO:2001235	positive regulation of apoptotic signali...	52	3	3.68	1
				GO:0006575	cellular modified amino acid metabolic p...	55	2	3.9	1
				GO:0120161	regulation of cold-induced thermogenesis	28	1	1.98	1
				GO:2001236	regulation of extrinsic apoptotic signal...	48	2	3.4	1
				GO:0006576	cellular biogenic amine metabolic proces...	12	1	0.85	1
				GO:0043436	oxoacid metabolic process	289	20	20.47	1
				GO:0022607	cellular component assembly	475	25	33.64	1
				GO:0048167	regulation of synaptic plasticity	41	1	2.9	1
				GO:0007154	cell communication	1085	82	76.85	1
				GO:0034728	nucleosome organization	18	3	1.27	1
				GO:0072329	monocarboxylic acid catabolic process	36	2	2.55	1
				GO:2001239	regulation of extrinsic apoptotic signal...	19	1	1.35	1
				GO:1902679	negative regulation of RNA biosynthetic ...	146	7	10.34	1
				GO:0019731	antibacterial humoral response	15	1	1.06	1
				GO:0038083	peptidyl-tyrosine autophosphorylation	10	1	0.71	1
				GO:0003044	regulation of systemic arterial blood pr...	11	1	0.78	1
				GO:0038084	vascular endothelial growth factor signa...	13	1	0.92	1
				GO:0007159	leukocyte cell-cell adhesion	120	8	8.5	1
				GO:0046916	cellular transition metal ion homeostasi...	26	3	1.84	1
				GO:0006520	cellular amino acid metabolic process	90	3	6.37	1
				GO:1902622	regulation of neutrophil migration	12	2	0.85	1
				GO:0045103	intermediate filament-based process	13	1	0.92	1
				GO:1902624	positive regulation of neutrophil migrat...	10	2	0.71	1
				GO:0045104	intermediate filament cytoskeleton organ...	13	1	0.92	1
				GO:0046942	carboxylic acid transport	45	2	3.19	1
				GO:0007187	G protein-coupled receptor signaling pat...	22	3	1.56	1
				GO:0007188	adenylate cyclase-modulating G protein-c...	19	3	1.35	1
				GO:0006511	ubiquitin-dependent protein catabolic pr...	83	1	5.88	1
				GO:1905710	positive regulation of membrane permeabi...	14	1	0.99	1
				GO:0097659	nucleic acid-templated transcription	455	23	32.23	1
				GO:0072347	response to anesthetic	16	1	1.13	1
				GO:0006518	peptide metabolic process	170	7	12.04	1
				GO:0007178	transmembrane receptor protein serine/th...	74	5	5.24	1
				GO:0072330	monocarboxylic acid biosynthetic process	72	7	5.1	1
				GO:0072331	signal transduction by p53 class mediato...	50	5	3.54	1
				GO:0043401	steroid hormone mediated signaling pathw...	19	1	1.35	1
				GO:0046939	nucleotide phosphorylation	37	4	2.62	1
				GO:1902644	tertiary alcohol metabolic process	10	1	0.71	1
				GO:0043405	regulation of MAP kinase activity	94	3	6.66	1
				GO:0043408	regulation of MAPK cascade	184	7	13.03	1
				GO:0042590	antigen processing and presentation of e...	28	2	1.98	1
				GO:0042592	homeostatic process	360	22	25.5	1
				GO:0071702	organic substance transport	432	35	30.6	1
				GO:0042593	glucose homeostasis	52	1	3.68	1
				GO:0071704	organic substance metabolic process	1735	106	122.89	1
				GO:0071705	nitrogen compound transport	360	27	25.5	1
				GO:0071706	tumor necrosis factor superfamily cytoki...	47	4	3.33	1
				GO:0042596	fear response	11	2	0.78	1
				GO:0000302	response to reactive oxygen species	81	6	5.74	1
				GO:0000303	response to superoxide	11	1	0.78	1
				GO:0000305	response to oxygen radical	11	1	0.78	1
				GO:0003002	regionalization	37	4	2.62	1
				GO:0060541	respiratory system development	47	2	3.33	1
				GO:0003006	developmental process involved in reprod...	122	5	8.64	1
				GO:0003008	system process	318	24	22.52	1
				GO:1900542	regulation of purine nucleotide metaboli...	23	5	1.63	1
				GO:0060548	negative regulation of cell death	241	16	17.07	1
				GO:1900544	positive regulation of purine nucleotide...	11	4	0.78	1
				GO:0044003	modification by symbiont of host morphol...	17	1	1.2	1
				GO:0046902	regulation of mitochondrial membrane per...	19	1	1.35	1
				GO:0046903	secretion	442	41	31.31	1
				GO:0150063	visual system development	47	3	3.33	1
				GO:0038034	signal transduction in absence of ligand	25	2	1.77	1
				GO:0046907	intracellular transport	284	16	20.12	1
				GO:0060537	muscle tissue development	75	3	5.31	1
				GO:0048144	fibroblast proliferation	25	1	1.77	1
				GO:0060538	skeletal muscle organ development	25	1	1.77	1
				GO:0048145	regulation of fibroblast proliferation	25	1	1.77	1
				GO:0001568	blood vessel development	188	9	13.32	1
				GO:0032459	regulation of protein oligomerization	11	3	0.78	1
				GO:0071897	DNA biosynthetic process	37	3	2.62	1
				GO:0032480	negative regulation of type I interferon...	15	1	1.06	1
				GO:0009201	ribonucleoside triphosphate biosynthetic...	38	4	2.69	1
				GO:0032481	positive regulation of type I interferon...	25	1	1.77	1
				GO:0001558	regulation of cell growth	101	3	7.15	1
				GO:0009205	purine ribonucleoside triphosphate metab...	67	4	4.75	1
				GO:0009206	purine ribonucleoside triphosphate biosy...	38	4	2.69	1
				GO:0042551	neuron maturation	10	1	0.71	1
				GO:0042552	myelination	30	1	2.12	1
				GO:0035966	response to topologically incorrect prot...	51	2	3.61	1
				GO:0035967	cellular response to topologically incor...	37	2	2.62	1
				GO:1901360	organic cyclic compound metabolic proces...	916	49	64.88	1
				GO:1901361	organic cyclic compound catabolic proces...	173	9	12.25	1
				GO:1901362	organic cyclic compound biosynthetic pro...	636	32	45.05	1
				GO:0032479	regulation of type I interferon producti...	37	3	2.62	1
				GO:0150076	neuroinflammatory response	26	2	1.84	1
				GO:0150078	positive regulation of neuroinflammatory...	10	1	0.71	1
				GO:0090596	sensory organ morphogenesis	34	1	2.41	1
				GO:0061351	neural precursor cell proliferation	28	2	1.98	1
				GO:1903201	regulation of oxidative stress-induced c...	20	1	1.42	1
				GO:0051668	localization within membrane	28	2	1.98	1
				GO:0006690	icosanoid metabolic process	25	3	1.77	1
				GO:0051651	maintenance of location in cell	19	2	1.35	1
				GO:0006692	prostanoid metabolic process	15	1	1.06	1
				GO:0006693	prostaglandin metabolic process	15	1	1.06	1
				GO:0006694	steroid biosynthetic process	47	2	3.33	1
				GO:0009790	embryo development	154	7	10.91	1
				GO:0032410	negative regulation of transporter activ...	14	2	0.99	1
				GO:0001525	angiogenesis	157	7	11.12	1
				GO:0009791	post-embryonic development	15	1	1.06	1
				GO:0009792	embryo development ending in birth or eg...	86	1	6.09	1
				GO:0032412	regulation of ion transmembrane transpor...	49	3	3.47	1
				GO:0051656	establishment of organelle localization	72	2	5.1	1
				GO:0061383	trabecula morphogenesis	17	1	1.2	1
				GO:0032413	negative regulation of ion transmembrane...	12	2	0.85	1
				GO:1905897	regulation of response to endoplasmic re...	19	1	1.35	1
				GO:0032418	lysosome localization	19	2	1.35	1
				GO:0009799	specification of symmetry	14	2	0.99	1
				GO:0018393	internal peptidyl-lysine acetylation	23	1	1.63	1
				GO:0018394	peptidyl-lysine acetylation	26	2	1.84	1
				GO:0001516	prostaglandin biosynthetic process	10	1	0.71	1
				GO:0030323	respiratory tube development	47	2	3.33	1
				GO:0032446	protein modification by small protein co...	109	2	7.72	1
				GO:0019884	antigen processing and presentation of e...	49	2	3.47	1
				GO:0043170	macromolecule metabolic process	1393	83	98.66	1
				GO:0033028	myeloid cell apoptotic process	10	1	0.71	1
				GO:0035924	cellular response to vascular endothelia...	21	1	1.49	1
				GO:0001541	ovarian follicle development	14	1	0.99	1
				GO:1901379	regulation of potassium ion transmembran...	12	1	0.85	1
				GO:0071887	leukocyte apoptotic process	26	2	1.84	1
				GO:0051674	localization of cell	368	28	26.06	1
				GO:0007292	female gamete generation	17	2	1.2	1
				GO:1903793	positive regulation of anion transport	12	1	0.85	1
				GO:0061326	renal tubule development	19	2	1.35	1
				GO:0033013	tetrapyrrole metabolic process	18	4	1.27	1
				GO:0042542	response to hydrogen peroxide	48	4	3.4	1
				GO:0043122	regulation of I-kappaB kinase/NF-kappaB ...	51	1	3.61	1
				GO:0006664	glycolipid metabolic process	17	1	1.2	1
				GO:0090559	regulation of membrane permeability	20	1	1.42	1
				GO:0006665	sphingolipid metabolic process	26	3	1.84	1
				GO:0033043	regulation of organelle organization	221	9	15.65	1
				GO:0033044	regulation of chromosome organization	43	1	3.05	1
				GO:0042533	tumor necrosis factor biosynthetic proce...	10	1	0.71	1
				GO:0006650	glycerophospholipid metabolic process	50	3	3.54	1
				GO:0071824	protein-DNA complex subunit organization	32	4	2.27	1
				GO:0042534	regulation of tumor necrosis factor bios...	10	1	0.71	1
				GO:0071825	protein-lipid complex subunit organizati...	17	1	1.2	1
				GO:0043112	receptor metabolic process	51	5	3.61	1
				GO:0071826	ribonucleoprotein complex subunit organi...	35	1	2.48	1
				GO:0071827	plasma lipoprotein particle organization	16	1	1.13	1
				GO:0030330	DNA damage response, signal transduction...	22	1	1.56	1
				GO:0030334	regulation of cell migration	235	15	16.64	1
				GO:0009755	hormone-mediated signaling pathway	29	1	2.05	1
				GO:1901342	regulation of vasculature development	118	6	8.36	1
				GO:1901343	negative regulation of vasculature devel...	42	1	2.97	1
				GO:0033036	macromolecule localization	509	33	36.05	1
				GO:0051640	organelle localization	89	3	6.3	1
				GO:0051641	cellular localization	439	22	31.09	1
				GO:0007260	tyrosine phosphorylation of STAT protein	27	1	1.91	1
				GO:0061333	renal tubule morphogenesis	14	2	0.99	1
				GO:0007264	small GTPase mediated signal transductio...	87	3	6.16	1
				GO:0051649	establishment of localization in cell	342	18	24.22	1
				GO:0007265	Ras protein signal transduction	62	2	4.39	1
				GO:0099072	regulation of postsynaptic membrane neur...	14	1	0.99	1
				GO:0106106	cold-induced thermogenesis	28	1	1.98	1
				GO:0061337	cardiac conduction	23	2	1.63	1
				GO:0071840	cellular component organization or bioge...	1028	60	72.81	1
				GO:0007268	chemical synaptic transmission	108	4	7.65	1
				GO:0032409	regulation of transporter activity	52	3	3.68	1
				GO:0048260	positive regulation of receptor-mediated...	23	3	1.63	1
				GO:0001505	regulation of neurotransmitter levels	63	4	4.46	1
				GO:0001508	action potential	20	2	1.42	1
				GO:0007254	JNK cascade	52	3	3.68	1
				GO:0099024	plasma membrane invagination	19	1	1.35	1
				GO:0007259	JAK-STAT cascade	41	2	2.9	1
				GO:0070371	ERK1 and ERK2 cascade	90	3	6.37	1
				GO:0070372	regulation of ERK1 and ERK2 cascade	83	3	5.88	1
				GO:0060688	regulation of morphogenesis of a branchi...	11	2	0.78	1
				GO:0030301	cholesterol transport	24	4	1.7	1
				GO:0042509	regulation of tyrosine phosphorylation o...	26	1	1.84	1
				GO:0048255	mRNA stabilization	11	1	0.78	1
				GO:0007281	germ cell development	30	2	2.12	1
				GO:0006629	lipid metabolic process	283	21	20.04	1
				GO:0009725	response to hormone	217	17	15.37	1
				GO:0048259	regulation of receptor-mediated endocyto...	34	3	2.41	1
				GO:0033002	muscle cell proliferation	63	5	4.46	1
				GO:0033003	regulation of mast cell activation	11	1	0.78	1
				GO:0033006	regulation of mast cell activation invol...	11	1	0.78	1
				GO:0060675	ureteric bud morphogenesis	13	2	0.92	1
				GO:0048284	organelle fusion	21	1	1.49	1
				GO:0007272	ensheathment of neurons	30	1	2.12	1
				GO:0007276	gamete generation	71	4	5.03	1
				GO:0009719	response to endogenous stimulus	371	28	26.28	1
				GO:1903779	regulation of cardiac conduction	16	1	1.13	1
				GO:1904356	regulation of telomere maintenance via t...	10	1	0.71	1
				GO:0006643	membrane lipid metabolic process	29	3	2.05	1
				GO:0060627	regulation of vesicle-mediated transport	131	12	9.28	1
				GO:0051604	protein maturation	99	11	7.01	1
				GO:0051606	detection of stimulus	39	1	2.76	1
				GO:0070316	regulation of G0 to G1 transition	10	1	0.71	1
				GO:0009743	response to carbohydrate	61	3	4.32	1
				GO:0007224	smoothened signaling pathway	13	1	0.92	1
				GO:1903725	regulation of phospholipid metabolic pro...	24	2	1.7	1
				GO:0009746	response to hexose	47	3	3.33	1
				GO:1903727	positive regulation of phospholipid meta...	17	2	1.2	1
				GO:0042692	muscle cell differentiation	66	3	4.67	1
				GO:0071804	cellular potassium ion transport	14	1	0.99	1
				GO:0006631	fatty acid metabolic process	80	6	5.67	1
				GO:0071805	potassium ion transmembrane transport	14	1	0.99	1
				GO:0006633	fatty acid biosynthetic process	30	4	2.12	1
				GO:0042698	ovulation cycle	21	2	1.49	1
				GO:0098754	detoxification	39	3	2.76	1
				GO:0006636	unsaturated fatty acid biosynthetic proc...	12	2	0.85	1
				GO:0006637	acyl-CoA metabolic process	20	1	1.42	1
				GO:0006638	neutral lipid metabolic process	24	1	1.7	1
				GO:0006639	acylglycerol metabolic process	23	1	1.63	1
				GO:1904375	regulation of protein localization to ce...	36	2	2.55	1
				GO:0031589	cell-substrate adhesion	95	10	6.73	1
				GO:1903747	regulation of establishment of protein l...	19	1	1.35	1
				GO:1903749	positive regulation of establishment of ...	17	1	1.2	1
				GO:0007249	I-kappaB kinase/NF-kappaB signaling	58	1	4.11	1
				GO:0098771	inorganic ion homeostasis	126	9	8.92	1
				GO:0098773	skin epidermis development	23	2	1.63	1
				GO:0046390	ribose phosphate biosynthetic process	72	5	5.1	1
				GO:0001667	ameboidal-type cell migration	104	7	7.37	1
				GO:0046394	carboxylic acid biosynthetic process	98	8	6.94	1
				GO:0043299	leukocyte degranulation	198	18	14.02	1
				GO:0046395	carboxylic acid catabolic process	70	3	4.96	1
				GO:0001654	eye development	45	2	3.19	1
				GO:0016064	immunoglobulin mediated immune response	40	5	2.83	1
				GO:0006605	protein targeting	65	2	4.6	1
				GO:0001655	urogenital system development	67	6	4.75	1
				GO:0045765	regulation of angiogenesis	110	6	7.79	1
				GO:0001656	metanephros development	16	2	1.13	1
				GO:0001657	ureteric bud development	23	2	1.63	1
				GO:0001659	temperature homeostasis	35	1	2.48	1
				GO:0010256	endomembrane system organization	60	2	4.25	1
				GO:0016050	vesicle organization	55	2	3.9	1
				GO:0016051	carbohydrate biosynthetic process	60	3	4.25	1
				GO:0070302	regulation of stress-activated protein k...	59	4	4.18	1
				GO:0070303	negative regulation of stress-activated ...	10	1	0.71	1
				GO:0016053	organic acid biosynthetic process	98	8	6.94	1
				GO:0070304	positive regulation of stress-activated ...	41	3	2.9	1
				GO:0016054	organic acid catabolic process	70	3	4.96	1
				GO:0002263	cell activation involved in immune respo...	240	20	17	1
				GO:0002269	leukocyte activation involved in inflamm...	16	1	1.13	1
				GO:0098742	cell-cell adhesion via plasma-membrane a...	45	2	3.19	1
				GO:0060606	tube closure	19	1	1.35	1
				GO:0002251	organ or tissue specific immune response	11	1	0.78	1
				GO:0002252	immune effector process	368	35	26.06	1
				GO:0043266	regulation of potassium ion transport	14	1	0.99	1
				GO:0001676	long-chain fatty acid metabolic process	16	2	1.13	1
				GO:0002253	activation of immune response	183	15	12.96	1
				GO:0045787	positive regulation of cell cycle	65	2	4.6	1
				GO:0001678	cellular glucose homeostasis	30	1	2.12	1
				GO:0046364	monosaccharide biosynthetic process	37	2	2.62	1
				GO:0043269	regulation of ion transport	132	9	9.35	1
				GO:0046365	monosaccharide catabolic process	33	2	2.34	1
				GO:1903706	regulation of hemopoiesis	119	4	8.43	1
				GO:1903707	negative regulation of hemopoiesis	35	3	2.48	1
				GO:0061458	reproductive system development	96	4	6.8	1
				GO:1903708	positive regulation of hemopoiesis	47	2	3.33	1
				GO:0016070	RNA metabolic process	568	28	40.23	1
				GO:0016071	mRNA metabolic process	131	4	9.28	1
				GO:0098732	macromolecule deacylation	16	1	1.13	1
				GO:0043254	regulation of protein complex assembly	87	5	6.16	1
				GO:0009890	negative regulation of biosynthetic proc...	214	12	15.16	1
				GO:0009891	positive regulation of biosynthetic proc...	311	23	22.03	1
				GO:0009892	negative regulation of metabolic process	502	29	35.56	1
				GO:0002283	neutrophil activation involved in immune...	182	17	12.89	1
				GO:0009893	positive regulation of metabolic process	618	39	43.77	1
				GO:0009894	regulation of catabolic process	207	12	14.66	1
				GO:0002285	lymphocyte activation involved in immune...	44	2	3.12	1
				GO:0009895	negative regulation of catabolic process	62	2	4.39	1
				GO:0009896	positive regulation of catabolic process	95	10	6.73	1
				GO:0043280	positive regulation of cysteine-type end...	32	2	2.27	1
				GO:0043281	regulation of cysteine-type endopeptidas...	57	4	4.04	1
				GO:0022037	metencephalon development	21	2	1.49	1
				GO:0071559	response to transforming growth factor b...	65	3	4.6	1
				GO:0045727	positive regulation of translation	27	1	1.91	1
				GO:0002274	myeloid leukocyte activation	236	21	16.72	1
				GO:0002275	myeloid cell activation involved in immu...	201	18	14.24	1
				GO:0032147	activation of protein kinase activity	76	6	5.38	1
				GO:0002279	mast cell activation involved in immune ...	17	2	1.2	1
				GO:0043270	positive regulation of ion transport	66	4	4.67	1
				GO:0043271	negative regulation of ion transport	38	5	2.69	1
				GO:0072163	mesonephric epithelium development	23	2	1.63	1
				GO:0002220	innate immune response activating cell s...	34	1	2.41	1
				GO:0072164	mesonephric tubule development	23	2	1.63	1
				GO:0002221	pattern recognition receptor signaling p...	61	3	4.32	1
				GO:0043276	anoikis	13	1	0.92	1
				GO:0043277	apoptotic cell clearance	14	1	0.99	1
				GO:0010243	response to organonitrogen compound	221	15	15.65	1
				GO:0002228	natural killer cell mediated immunity	23	3	1.63	1
				GO:0031503	protein-containing complex localization	33	1	2.34	1
				GO:0016043	cellular component organization	1022	60	72.39	1
				GO:1905562	regulation of vascular endothelial cell ...	12	1	0.85	1
				GO:0046323	glucose import	19	2	1.35	1
				GO:0046324	regulation of glucose import	18	2	1.27	1
				GO:0016049	cell growth	116	5	8.22	1
				GO:0002218	activation of innate immune response	95	4	6.73	1
				GO:0046328	regulation of JNK cascade	43	3	3.05	1
				GO:0042633	hair cycle	25	2	1.77	1
				GO:0022008	neurogenesis	298	12	21.11	1
				GO:0009855	determination of bilateral symmetry	14	2	0.99	1
				GO:0045739	positive regulation of DNA repair	15	1	1.06	1
				GO:0061448	connective tissue development	59	4	4.18	1
				GO:0072171	mesonephric tubule morphogenesis	13	2	0.92	1
				GO:0043243	positive regulation of protein complex d...	11	1	0.78	1
				GO:0043244	regulation of protein complex disassembl...	24	1	1.7	1
				GO:0032101	regulation of response to external stimu...	265	22	18.77	1
				GO:0072175	epithelial tube formation	23	2	1.63	1
				GO:0032102	negative regulation of response to exter...	107	8	7.58	1
				GO:0032103	positive regulation of response to exter...	123	8	8.71	1
				GO:0062012	regulation of small molecule metabolic p...	105	10	7.44	1
				GO:0002237	response to molecule of bacterial origin	97	8	6.87	1
				GO:0062013	positive regulation of small molecule me...	35	6	2.48	1
				GO:0009887	animal organ morphogenesis	197	8	13.95	1
				GO:0009888	tissue development	392	25	27.76	1
				GO:0009889	regulation of biosynthetic process	586	33	41.51	1
				GO:0070482	response to oxygen levels	108	4	7.65	1
				GO:0048762	mesenchymal cell differentiation	41	3	2.9	1
				GO:2000378	negative regulation of reactive oxygen s...	17	1	1.2	1
				GO:0019538	protein metabolic process	1064	65	75.36	1
				GO:0048754	branching morphogenesis of an epithelial...	34	5	2.41	1
				GO:1905521	regulation of macrophage migration	14	2	0.99	1
				GO:0008366	axon ensheathment	30	1	2.12	1
				GO:0032292	peripheral nervous system axon ensheathm...	11	1	0.78	1
				GO:1905517	macrophage migration	20	3	1.42	1
				GO:0002209	behavioral defense response	11	2	0.78	1
				GO:0097028	dendritic cell differentiation	17	1	1.2	1
				GO:0043207	response to external biotic stimulus	243	25	17.21	1
				GO:0031668	cellular response to extracellular stimu...	57	8	4.04	1
				GO:0008380	RNA splicing	64	2	4.53	1
				GO:1903825	organic acid transmembrane transport	11	1	0.78	1
				GO:1903827	regulation of cellular protein localizat...	120	6	8.5	1
				GO:0051090	regulation of DNA-binding transcription ...	98	3	6.94	1
				GO:0051091	positive regulation of DNA-binding trans...	69	3	4.89	1
				GO:0051093	negative regulation of developmental pro...	198	10	14.02	1
				GO:0051094	positive regulation of developmental pro...	331	12	23.44	1
				GO:0051098	regulation of binding	98	7	6.94	1
				GO:0051099	positive regulation of binding	52	2	3.68	1
				GO:0030193	regulation of blood coagulation	34	3	2.41	1
				GO:0030194	positive regulation of blood coagulation	11	1	0.78	1
				GO:0048729	tissue morphogenesis	142	10	10.06	1
				GO:0048710	regulation of astrocyte differentiation	10	1	0.71	1
				GO:0002790	peptide secretion	137	15	9.7	1
				GO:0002791	regulation of peptide secretion	116	15	8.22	1
				GO:0002792	negative regulation of peptide secretion	28	2	1.98	1
				GO:0032268	regulation of cellular protein metabolic...	537	30	38.03	1
				GO:0032269	negative regulation of cellular protein ...	232	19	16.43	1
				GO:1904427	positive regulation of calcium ion trans...	15	1	1.06	1
				GO:0031670	cellular response to nutrient	15	1	1.06	1
				GO:0034504	protein localization to nucleus	51	2	3.61	1
				GO:0046496	nicotinamide nucleotide metabolic proces...	59	4	4.18	1
				GO:0019693	ribose phosphate metabolic process	135	7	9.56	1
				GO:0032259	methylation	35	1	2.48	1
				GO:0016999	antibiotic metabolic process	45	2	3.19	1
				GO:0048730	epidermis morphogenesis	11	1	0.78	1
				GO:0071695	anatomical structure maturation	32	3	2.27	1
				GO:0048731	system development	880	44	62.33	1
				GO:0045861	negative regulation of proteolysis	99	10	7.01	1
				GO:0010769	regulation of cell morphogenesis involve...	61	2	4.32	1
				GO:0045862	positive regulation of proteolysis	84	4	5.95	1
				GO:0048732	gland development	112	6	7.93	1
				GO:0048736	appendage development	24	2	1.7	1
				GO:0030162	regulation of proteolysis	200	18	14.17	1
				GO:0030163	protein catabolic process	164	7	11.62	1
				GO:0048738	cardiac muscle tissue development	53	2	3.75	1
				GO:0035383	thioester metabolic process	20	1	1.42	1
				GO:0006090	pyruvate metabolic process	40	5	2.83	1
				GO:0051050	positive regulation of transport	247	21	17.49	1
				GO:0035384	thioester biosynthetic process	11	1	0.78	1
				GO:0006091	generation of precursor metabolites and ...	117	7	8.29	1
				GO:0051051	negative regulation of transport	115	8	8.15	1
				GO:0051052	regulation of DNA metabolic process	70	6	4.96	1
				GO:0051053	negative regulation of DNA metabolic pro...	14	3	0.99	1
				GO:0010758	regulation of macrophage chemotaxis	12	2	0.85	1
				GO:0051054	positive regulation of DNA metabolic pro...	47	4	3.33	1
				GO:0006096	glycolytic process	31	4	2.2	1
				GO:0032270	positive regulation of cellular protein ...	347	16	24.58	1
				GO:0002761	regulation of myeloid leukocyte differen...	29	2	2.05	1
				GO:0002762	negative regulation of myeloid leukocyte...	15	1	1.06	1
				GO:0002763	positive regulation of myeloid leukocyte...	11	1	0.78	1
				GO:0002764	immune response-regulating signaling pat...	162	13	11.47	1
				GO:0030155	regulation of cell adhesion	208	15	14.73	1
				GO:0002768	immune response-regulating cell surface ...	106	9	7.51	1
				GO:0097006	regulation of plasma lipoprotein particl...	29	4	2.05	1
				GO:0031641	regulation of myelination	12	1	0.85	1
				GO:0031644	regulation of neurological system proces...	29	3	2.05	1
				GO:0034694	response to prostaglandin	10	1	0.71	1
				GO:0014065	phosphatidylinositol 3-kinase signaling	50	6	3.54	1
				GO:0031646	positive regulation of neurological syst...	12	2	0.85	1
				GO:0031647	regulation of protein stability	53	2	3.75	1
				GO:0010770	positive regulation of cell morphogenesi...	41	1	2.9	1
				GO:0010771	negative regulation of cell morphogenesi...	19	1	1.35	1
				GO:0002757	immune response-activating signal transd...	143	10	10.13	1
				GO:0002758	innate immune response-activating signal...	91	4	6.45	1
				GO:0050790	regulation of catalytic activity	467	29	33.08	1
				GO:0061180	mammary gland epithelium development	16	1	1.13	1
				GO:0050792	regulation of viral process	45	3	3.19	1
				GO:0050793	regulation of developmental process	553	23	39.17	1
				GO:0009593	detection of chemical stimulus	13	1	0.92	1
				GO:0050794	regulation of cellular process	1576	111	111.63	1
				GO:0010720	positive regulation of cell development	127	4	9	1
				GO:0048708	astrocyte differentiation	26	2	1.84	1
				GO:0010721	negative regulation of cell development	68	2	4.82	1
				GO:0048709	oligodendrocyte differentiation	21	2	1.49	1
				GO:0046456	icosanoid biosynthetic process	15	2	1.06	1
				GO:0046457	prostanoid biosynthetic process	10	1	0.71	1
				GO:0030177	positive regulation of Wnt signaling pat...	39	2	2.76	1
				GO:1901184	regulation of ERBB signaling pathway	28	2	1.98	1
				GO:0050798	activated T cell proliferation	16	1	1.13	1
				GO:0030178	negative regulation of Wnt signaling pat...	51	5	3.61	1
				GO:1901186	positive regulation of ERBB signaling pa...	10	2	0.71	1
				GO:0018193	peptidyl-amino acid modification	267	13	18.91	1
				GO:0006066	alcohol metabolic process	99	8	7.01	1
				GO:0006067	ethanol metabolic process	11	2	0.78	1
				GO:0045824	negative regulation of innate immune res...	21	3	1.49	1
				GO:0018198	peptidyl-cysteine modification	12	1	0.85	1
				GO:0046483	heterocycle metabolic process	856	45	60.63	1
				GO:0044364	disruption of cells of other organism	26	4	1.84	1
				GO:0046486	glycerolipid metabolic process	68	4	4.82	1
				GO:0046488	phosphatidylinositol metabolic process	26	1	1.84	1
				GO:0008306	associative learning	14	1	0.99	1
				GO:0034660	ncRNA metabolic process	50	2	3.54	1
				GO:0046470	phosphatidylcholine metabolic process	19	1	1.35	1
				GO:0014074	response to purine-containing compound	35	1	2.48	1
				GO:0002720	positive regulation of cytokine producti...	20	1	1.42	1
				GO:0000281	mitotic cytokinesis	16	1	1.13	1
				GO:0030111	regulation of Wnt signaling pathway	73	6	5.17	1
				GO:0046474	glycerophospholipid biosynthetic process	35	2	2.48	1
				GO:0010742	macrophage derived foam cell differentia...	19	2	1.35	1
				GO:0010743	regulation of macrophage derived foam ce...	17	2	1.2	1
				GO:0019674	NAD metabolic process	34	2	2.41	1
				GO:0006081	cellular aldehyde metabolic process	33	1	2.34	1
				GO:0035335	peptidyl-tyrosine dephosphorylation	22	1	1.56	1
				GO:0006082	organic acid metabolic process	290	20	20.54	1
				GO:0006084	acetyl-CoA metabolic process	10	1	0.71	1
				GO:0014020	primary neural tube formation	19	1	1.35	1
				GO:0071674	mononuclear cell migration	32	3	2.27	1
				GO:0071675	regulation of mononuclear cell migration	22	3	1.56	1
				GO:0051046	regulation of secretion	181	17	12.82	1
				GO:0051047	positive regulation of secretion	113	11	8	1
				GO:0071677	positive regulation of mononuclear cell ...	12	1	0.85	1
				GO:0045844	positive regulation of striated muscle t...	25	1	1.77	1
				GO:0051048	negative regulation of secretion	47	3	3.33	1
				GO:0034654	nucleobase-containing compound biosynthe...	587	30	41.58	1
				GO:0051049	regulation of transport	387	32	27.41	1
				GO:0034655	nucleobase-containing compound catabolic...	147	7	10.41	1
				GO:0046425	regulation of JAK-STAT cascade	36	1	2.55	1
				GO:0002715	regulation of natural killer cell mediat...	15	1	1.06	1
				GO:0050766	positive regulation of phagocytosis	22	1	1.56	1
				GO:0046427	positive regulation of JAK-STAT cascade	30	1	2.12	1
				GO:0050767	regulation of neurogenesis	161	4	11.4	1
				GO:0000278	mitotic cell cycle	150	4	10.62	1
				GO:0002718	regulation of cytokine production involv...	31	1	2.2	1
				GO:0050769	positive regulation of neurogenesis	107	4	7.58	1
				GO:0071621	granulocyte chemotaxis	42	6	2.97	1
				GO:0071622	regulation of granulocyte chemotaxis	20	3	1.42	1
				GO:0071624	positive regulation of granulocyte chemo...	12	2	0.85	1
				GO:0014013	regulation of gliogenesis	32	4	2.27	1
				GO:0045834	positive regulation of lipid metabolic p...	41	3	2.9	1
				GO:0014015	positive regulation of gliogenesis	23	4	1.63	1
				GO:0070167	regulation of biomineral tissue developm...	20	1	1.42	1
				GO:0000226	microtubule cytoskeleton organization	61	3	4.32	1
				GO:0006022	aminoglycan metabolic process	51	6	3.61	1
				GO:0006023	aminoglycan biosynthetic process	33	4	2.34	1
				GO:0006026	aminoglycan catabolic process	25	4	1.77	1
				GO:0071616	acyl-CoA biosynthetic process	11	1	0.78	1
				GO:0032200	telomere organization	22	1	1.56	1
				GO:0014044	Schwann cell development	11	1	0.78	1
				GO:0006029	proteoglycan metabolic process	23	1	1.63	1
				GO:0060070	canonical Wnt signaling pathway	68	6	4.82	1
				GO:0032204	regulation of telomere maintenance	13	1	0.92	1
				GO:0060071	Wnt signaling pathway, planar cell polar...	31	1	2.2	1
				GO:0035303	regulation of dephosphorylation	33	1	2.34	1
				GO:0061138	morphogenesis of a branching epithelium	44	6	3.12	1
				GO:0035304	regulation of protein dephosphorylation	23	1	1.63	1
				GO:0050789	regulation of biological process	1701	119	120.48	1
				GO:1901135	carbohydrate derivative metabolic proces...	290	19	20.54	1
				GO:0035305	negative regulation of dephosphorylation	20	1	1.42	1
				GO:1901136	carbohydrate derivative catabolic proces...	58	6	4.11	1
				GO:1901137	carbohydrate derivative biosynthetic pro...	169	13	11.97	1
				GO:0035308	negative regulation of protein dephospho...	13	1	0.92	1
				GO:0034620	cellular response to unfolded protein	32	2	2.27	1
				GO:1900076	regulation of cellular response to insul...	17	3	1.2	1
				GO:0034622	cellular protein-containing complex asse...	162	11	11.47	1
				GO:0048863	stem cell differentiation	49	2	3.47	1
				GO:0022904	respiratory electron transport chain	14	1	0.99	1
				GO:0014037	Schwann cell differentiation	16	1	1.13	1
				GO:0046434	organophosphate catabolic process	71	5	5.03	1
				GO:0048869	cellular developmental process	749	38	53.05	1
				GO:0060021	roof of mouth development	16	1	1.13	1
				GO:1903555	regulation of tumor necrosis factor supe...	44	4	3.12	1
				GO:1903556	negative regulation of tumor necrosis fa...	21	2	1.49	1
				GO:1903557	positive regulation of tumor necrosis fa...	27	2	1.91	1
				GO:0050777	negative regulation of immune response	51	5	3.61	1
				GO:0050778	positive regulation of immune response	232	18	16.43	1
				GO:0019637	organophosphate metabolic process	262	13	18.56	1
				GO:0055117	regulation of cardiac muscle contraction	22	1	1.56	1
				GO:1900024	regulation of substrate adhesion-depende...	16	2	1.13	1
				GO:0034612	response to tumor necrosis factor	86	4	6.09	1
				GO:0034613	cellular protein localization	288	14	20.4	1
				GO:1903580	positive regulation of ATP metabolic pro...	11	4	0.78	1
				GO:0048856	anatomical structure development	1011	48	71.61	1
				GO:0048857	neural nucleus development	12	1	0.85	1
				GO:0048858	cell projection morphogenesis	132	6	9.35	1
				GO:0030104	water homeostasis	10	1	0.71	1
				GO:0050727	regulation of inflammatory response	137	14	9.7	1
				GO:0042098	T cell proliferation	61	5	4.32	1
				GO:0048880	sensory system development	47	3	3.33	1
				GO:0034641	cellular nitrogen compound metabolic pro...	966	46	68.42	1
				GO:0050710	negative regulation of cytokine secretio...	16	1	1.13	1
				GO:0002700	regulation of production of molecular me...	41	1	2.9	1
				GO:0002701	negative regulation of production of mol...	10	1	0.71	1
				GO:0034645	cellular macromolecule biosynthetic proc...	630	33	44.62	1
				GO:0002702	positive regulation of production of mol...	28	1	1.98	1
				GO:1903573	negative regulation of response to endop...	13	1	0.92	1
				GO:0002703	regulation of leukocyte mediated immunit...	63	3	4.46	1
				GO:0050714	positive regulation of protein secretion	73	9	5.17	1
				GO:0002704	negative regulation of leukocyte mediate...	18	2	1.27	1
				GO:0002705	positive regulation of leukocyte mediate...	37	1	2.62	1
				GO:0002706	regulation of lymphocyte mediated immuni...	46	2	3.26	1
				GO:0002707	negative regulation of lymphocyte mediat...	16	2	1.13	1
				GO:1903578	regulation of ATP metabolic process	20	4	1.42	1
				GO:0002709	regulation of T cell mediated immunity	20	2	1.42	1
				GO:0060047	heart contraction	57	3	4.04	1
				GO:0048870	cell motility	368	28	26.06	1
				GO:0060048	cardiac muscle contraction	34	2	2.41	1
				GO:0048871	multicellular organismal homeostasis	100	9	7.08	1
				GO:0048872	homeostasis of number of cells	53	1	3.75	1
				GO:1900046	regulation of hemostasis	35	3	2.48	1
				GO:1900047	negative regulation of hemostasis	26	3	1.84	1
				GO:1900048	positive regulation of hemostasis	11	1	0.78	1
				GO:1903522	regulation of blood circulation	58	3	4.11	1
				GO:0048878	chemical homeostasis	219	16	15.51	1
				GO:1903524	positive regulation of blood circulation	16	1	1.13	1
				GO:1903510	mucopolysaccharide metabolic process	38	5	2.69	1
				GO:0050730	regulation of peptidyl-tyrosine phosphor...	86	7	6.09	1
				GO:0045595	regulation of cell differentiation	378	12	26.77	1
				GO:0045596	negative regulation of cell differentiat...	137	7	9.7	1
				GO:0045597	positive regulation of cell differentiat...	234	7	16.57	1
				GO:0042063	gliogenesis	78	5	5.52	1
				GO:0018130	heterocycle biosynthetic process	601	31	42.57	1
				GO:0006006	glucose metabolic process	67	4	4.75	1
				GO:0048812	neuron projection morphogenesis	128	5	9.07	1
				GO:0006007	glucose catabolic process	19	1	1.35	1
				GO:1901292	nucleoside phosphate catabolic process	58	4	4.11	1
				GO:1901293	nucleoside phosphate biosynthetic proces...	94	5	6.66	1
				GO:0042058	regulation of epidermal growth factor re...	28	2	1.98	1
				GO:0048844	artery morphogenesis	19	1	1.35	1
				GO:1903530	regulation of secretion by cell	166	16	11.76	1
				GO:1903531	negative regulation of secretion by cell	40	3	2.83	1
				GO:1903532	positive regulation of secretion by cell	105	10	7.44	1
				GO:0032755	positive regulation of interleukin-6 pro...	26	1	1.84	1
				GO:0090092	regulation of transmembrane receptor pro...	47	3	3.33	1
				GO:0042088	T-helper 1 type immune response	15	1	1.06	1
				GO:0042089	cytokine biosynthetic process	36	4	2.55	1
				GO:1902903	regulation of supramolecular fiber organ...	73	1	5.17	1
				GO:0030260	entry into host cell	46	4	3.26	1
				GO:0050701	interleukin-1 secretion	14	1	0.99	1
				GO:2000401	regulation of lymphocyte migration	21	1	1.49	1
				GO:1902905	positive regulation of supramolecular fi...	52	1	3.68	1
				GO:2000403	positive regulation of lymphocyte migrat...	14	1	0.99	1
				GO:0050704	regulation of interleukin-1 secretion	12	1	0.85	1
				GO:2000404	regulation of T cell migration	15	1	1.06	1
				GO:2000406	positive regulation of T cell migration	11	1	0.78	1
				GO:0032787	monocarboxylic acid metabolic process	149	11	10.55	1
				GO:0050707	regulation of cytokine secretion	61	9	4.32	1
				GO:0033365	protein localization to organelle	147	7	10.41	1
				GO:0050709	negative regulation of protein secretion	27	2	1.91	1
				GO:0002861	regulation of inflammatory response to a...	11	1	0.78	1
				GO:0032774	RNA biosynthetic process	460	24	32.58	1
				GO:0030258	lipid modification	52	1	3.68	1
				GO:0051960	regulation of nervous system development	186	4	13.17	1
				GO:0045580	regulation of T cell differentiation	34	1	2.41	1
				GO:0045581	negative regulation of T cell differenti...	11	1	0.78	1
				GO:0098542	defense response to other organism	134	15	9.49	1
				GO:0051962	positive regulation of nervous system de...	125	4	8.85	1
				GO:0032722	positive regulation of chemokine product...	23	4	1.63	1
				GO:0046164	alcohol catabolic process	14	2	0.99	1
				GO:0046165	alcohol biosynthetic process	48	2	3.4	1
				GO:0045589	regulation of regulatory T cell differen...	13	1	0.92	1
				GO:1903506	regulation of nucleic acid-templated tra...	439	23	31.09	1
				GO:0032727	positive regulation of interferon-alpha ...	10	1	0.71	1
				GO:1903507	negative regulation of nucleic acid-temp...	145	7	10.27	1
				GO:1903508	positive regulation of nucleic acid-temp...	232	14	16.43	1
				GO:1903509	liposaccharide metabolic process	17	1	1.2	1
				GO:0010876	lipid localization	84	5	5.95	1
				GO:0090066	regulation of anatomical structure size	101	2	7.15	1
				GO:0051952	regulation of amine transport	12	2	0.85	1
				GO:0050890	cognition	55	5	3.9	1
				GO:0050892	intestinal absorption	11	2	0.78	1
				GO:0045576	mast cell activation	19	2	1.35	1
				GO:0010821	regulation of mitochondrion organization	39	2	2.76	1
				GO:0010822	positive regulation of mitochondrion org...	29	2	2.05	1
				GO:0002886	regulation of myeloid leukocyte mediated...	20	1	1.42	1
				GO:0030278	regulation of ossification	49	2	3.47	1
				GO:0002888	positive regulation of myeloid leukocyte...	10	1	0.71	1
				GO:0010827	regulation of glucose transmembrane tran...	25	3	1.77	1
				GO:0035418	protein localization to synapse	14	1	0.99	1
				GO:0010810	regulation of cell-substrate adhesion	65	8	4.6	1
				GO:0042035	regulation of cytokine biosynthetic proc...	33	3	2.34	1
				GO:0008406	gonad development	48	1	3.4	1
				GO:0010817	regulation of hormone levels	114	6	8.07	1
				GO:0090087	regulation of peptide transport	160	16	11.33	1
				GO:0060993	kidney morphogenesis	16	2	1.13	1
				GO:0051972	regulation of telomerase activity	11	2	0.78	1
				GO:0002820	negative regulation of adaptive immune r...	13	3	0.92	1
				GO:0032732	positive regulation of interleukin-1 pro...	15	1	1.06	1
				GO:0002822	regulation of adaptive immune response b...	42	3	2.97	1
				GO:0002823	negative regulation of adaptive immune r...	12	3	0.85	1
				GO:1901222	regulation of NIK/NF-kappaB signaling	35	2	2.48	1
				GO:0030216	keratinocyte differentiation	39	5	2.76	1
				GO:0030217	T cell differentiation	51	1	3.61	1
				GO:0007599	hemostasis	110	9	7.79	1
				GO:0030219	megakaryocyte differentiation	20	3	1.42	1
				GO:0090077	foam cell differentiation	19	2	1.35	1
				GO:0048592	eye morphogenesis	17	1	1.2	1
				GO:0048593	camera-type eye morphogenesis	11	1	0.78	1
				GO:0051924	regulation of calcium ion transport	58	4	4.11	1
				GO:0050863	regulation of T cell activation	104	7	7.37	1
				GO:0050864	regulation of B cell activation	30	2	2.12	1
				GO:0048598	embryonic morphogenesis	96	7	6.8	1
				GO:0050865	regulation of cell activation	165	12	11.69	1
				GO:0090022	regulation of neutrophil chemotaxis	12	2	0.85	1
				GO:0050866	negative regulation of cell activation	60	5	4.25	1
				GO:0010833	telomere maintenance via telomere length...	13	1	0.92	1
				GO:0050867	positive regulation of cell activation	107	9	7.58	1
				GO:0050868	negative regulation of T cell activation	38	4	2.69	1
				GO:0090025	regulation of monocyte chemotaxis	11	2	0.78	1
				GO:0050869	negative regulation of B cell activation	10	1	0.71	1
				GO:0002819	regulation of adaptive immune response	46	3	3.26	1
				GO:0010837	regulation of keratinocyte proliferation	12	2	0.85	1
				GO:0006950	response to stress	868	64	61.48	1
				GO:0031098	stress-activated protein kinase signalin...	77	4	5.45	1
				GO:0031099	regeneration	67	3	4.75	1
				GO:0050851	antigen receptor-mediated signaling path...	66	1	4.67	1
				GO:0050852	T cell receptor signaling pathway	55	1	3.9	1
				GO:0006956	complement activation	41	7	2.9	1
				GO:0009653	anatomical structure morphogenesis	510	23	36.12	1
				GO:0000723	telomere maintenance	21	1	1.49	1
				GO:0050854	regulation of antigen receptor-mediated ...	19	1	1.35	1
				GO:0061245	establishment or maintenance of bipolar ...	10	1	0.71	1
				GO:0012501	programmed cell death	448	28	31.73	1
				GO:1990266	neutrophil migration	31	5	2.2	1
				GO:0050856	regulation of T cell receptor signaling ...	15	1	1.06	1
				GO:0050858	negative regulation of antigen receptor-...	11	1	0.78	1
				GO:0070252	actin-mediated cell contraction	22	1	1.56	1
				GO:0050880	regulation of blood vessel size	30	1	2.12	1
				GO:0006984	ER-nucleus signaling pathway	12	1	0.85	1
				GO:0002831	regulation of response to biotic stimulu...	42	2	2.97	1
				GO:2000181	negative regulation of blood vessel morp...	42	1	2.97	1
				GO:0006986	response to unfolded protein	46	2	3.26	1
				GO:0050886	endocrine process	23	1	1.63	1
				GO:0007569	cell aging	26	2	1.84	1
				GO:0090049	regulation of cell migration involved in...	16	1	1.13	1
				GO:0006974	cellular response to DNA damage stimulus	128	3	9.07	1
				GO:0014910	regulation of smooth muscle cell migrati...	25	4	1.77	1
				GO:0050870	positive regulation of T cell activation	72	5	5.1	1
				GO:0048565	digestive tract development	22	1	1.56	1
				GO:0050871	positive regulation of B cell activation	20	1	1.42	1
				GO:0048568	embryonic organ development	66	1	4.67	1
				GO:0006979	response to oxidative stress	137	8	9.7	1
				GO:0050877	nervous system process	150	12	10.62	1
				GO:2000177	regulation of neural precursor cell prol...	20	2	1.42	1
				GO:0050878	regulation of body fluid levels	136	11	9.63	1
				GO:0044419	interspecies interaction between organis...	242	13	17.14	1
				GO:0009620	response to fungus	25	3	1.77	1
				GO:0050820	positive regulation of coagulation	11	1	0.78	1
				GO:0030203	glycosaminoglycan metabolic process	51	6	3.61	1
				GO:0006928	movement of cell or subcellular componen...	439	29	31.09	1
				GO:0030204	chondroitin sulfate metabolic process	11	1	0.78	1
				GO:0021761	limbic system development	18	1	1.27	1
				GO:0052547	regulation of peptidase activity	124	11	8.78	1
				GO:0009628	response to abiotic stimulus	272	11	19.27	1
				GO:0007588	excretion	11	1	0.78	1
				GO:0052548	regulation of endopeptidase activity	113	10	8	1
				GO:0007589	body fluid secretion	18	1	1.27	1
				GO:0021766	hippocampus development	11	1	0.78	1
				GO:0048583	regulation of response to stimulus	906	72	64.17	1
				GO:0006913	nucleocytoplasmic transport	64	1	4.53	1
				GO:0048584	positive regulation of response to stimu...	577	39	40.87	1
				GO:0032890	regulation of organic acid transport	17	1	1.2	1
				GO:1903670	regulation of sprouting angiogenesis	27	1	1.91	1
				GO:0009611	response to wounding	217	19	15.37	1
				GO:0048585	negative regulation of response to stimu...	367	25	25.99	1
				GO:1903672	positive regulation of sprouting angioge...	16	1	1.13	1
				GO:2000112	regulation of cellular macromolecule bio...	496	27	35.13	1
				GO:0070227	lymphocyte apoptotic process	16	1	1.13	1
				GO:2000113	negative regulation of cellular macromol...	177	10	12.54	1
				GO:0008150	biological_process	2405	166	170.34	1
				GO:0070228	regulation of lymphocyte apoptotic proce...	13	1	0.92	1
				GO:0048588	developmental cell growth	53	2	3.75	1
				GO:0048589	developmental growth	143	4	10.13	1
				GO:0008152	metabolic process	1790	109	126.78	1
				GO:2000116	regulation of cysteine-type endopeptidas...	65	4	4.6	1
				GO:0050817	coagulation	111	9	7.86	1
				GO:2000117	negative regulation of cysteine-type end...	31	2	2.2	1
				GO:0050818	regulation of coagulation	35	3	2.48	1
				GO:0008154	actin polymerization or depolymerization	38	1	2.69	1
				GO:0050819	negative regulation of coagulation	26	3	1.84	1
				GO:0018212	peptidyl-tyrosine modification	118	8	8.36	1
				GO:0098660	inorganic ion transmembrane transport	91	4	6.45	1
				GO:0001990	regulation of systemic arterial blood pr...	10	1	0.71	1
				GO:0006941	striated muscle contraction	40	2	2.83	1
				GO:0006942	regulation of striated muscle contractio...	25	1	1.77	1
				GO:0098662	inorganic cation transmembrane transport	84	3	5.95	1
				GO:2000145	regulation of cell motility	246	16	17.42	1
				GO:0021782	glial cell development	35	4	2.48	1
				GO:2000147	positive regulation of cell motility	153	10	10.84	1
				GO:0010594	regulation of endothelial cell migration	61	2	4.32	1
				GO:0050848	regulation of calcium-mediated signaling	23	1	1.63	1
				GO:0010595	positive regulation of endothelial cell ...	34	2	2.41	1
				GO:0048522	positive regulation of cellular process	973	63	68.92	1
				GO:0048523	negative regulation of cellular process	866	59	61.34	1
				GO:0048524	positive regulation of viral process	24	2	1.7	1
				GO:0048525	negative regulation of viral process	20	3	1.42	1
				GO:0098655	cation transmembrane transport	101	4	7.15	1
				GO:0098656	anion transmembrane transport	20	2	1.42	1
				GO:0098657	import into cell	197	15	13.95	1
				GO:0031023	microtubule organizing center organizati...	15	1	1.06	1
				GO:0048511	rhythmic process	61	3	4.32	1
				GO:0070231	T cell apoptotic process	11	1	0.78	1
				GO:0048513	animal organ development	641	33	45.4	1
				GO:0048514	blood vessel morphogenesis	170	7	12.04	1
				GO:0044403	symbiont process	228	10	16.15	1
				GO:0048518	positive regulation of biological proces...	1111	73	78.69	1
				GO:0048519	negative regulation of biological proces...	963	65	68.21	1
				GO:0007548	sex differentiation	56	1	3.97	1
				GO:0032868	response to insulin	61	4	4.32	1
				GO:0014909	smooth muscle cell migration	27	4	1.91	1
				GO:0044409	entry into host	46	4	3.26	1
				GO:1903649	regulation of cytoplasmic transport	10	2	0.71	1
				GO:0001960	negative regulation of cytokine-mediated...	16	2	1.13	1
				GO:0001961	positive regulation of cytokine-mediated...	10	1	0.71	1
				GO:0031016	pancreas development	15	1	1.06	1
				GO:0048545	response to steroid hormone	81	6	5.74	1
				GO:0035150	regulation of tube size	30	1	2.12	1
				GO:0010562	positive regulation of phosphorus metabo...	268	17	18.98	1
				GO:0010563	negative regulation of phosphorus metabo...	107	5	7.58	1
				GO:0010564	regulation of cell cycle process	121	3	8.57	1
				GO:0010565	regulation of cellular ketone metabolic ...	47	4	3.33	1
				GO:0006900	vesicle budding from membrane	21	1	1.49	1
				GO:0001952	regulation of cell-matrix adhesion	35	5	2.48	1
				GO:0032880	regulation of protein localization	230	19	16.29	1
				GO:0045664	regulation of neuron differentiation	126	1	8.92	1
				GO:0048534	hematopoietic or lymphoid organ developm...	196	10	13.88	1
				GO:0050801	ion homeostasis	143	12	10.13	1
				GO:0045666	positive regulation of neuron differenti...	83	1	5.88	1
				GO:0050803	regulation of synapse structure or activ...	61	2	4.32	1
				GO:0045667	regulation of osteoblast differentiation	28	1	1.98	1
				GO:0050804	modulation of chemical synaptic transmis...	86	3	6.09	1
				GO:0009605	response to external stimulus	587	59	41.58	1
				GO:0006909	phagocytosis	89	6	6.3	1
				GO:0001959	regulation of cytokine-mediated signalin...	40	3	2.83	1
				GO:0032886	regulation of microtubule-based process	31	2	2.2	1
				GO:0050806	positive regulation of synaptic transmis...	39	1	2.76	1
				GO:2000106	regulation of leukocyte apoptotic proces...	20	2	1.42	1
				GO:0009607	response to biotic stimulus	246	25	17.42	1
				GO:2000107	negative regulation of leukocyte apoptot...	12	2	0.85	1
				GO:0050808	synapse organization	91	3	6.45	1
				GO:0019068	virion assembly	12	1	0.85	1
				GO:0010556	regulation of macromolecule biosynthetic...	525	27	37.18	1
				GO:0010557	positive regulation of macromolecule bio...	286	19	20.26	1
				GO:0010558	negative regulation of macromolecule bio...	191	12	13.53	1
				GO:0010559	regulation of glycoprotein biosynthetic ...	11	1	0.78	1
				GO:0018205	peptidyl-lysine modification	53	3	3.75	1
				GO:0070201	regulation of establishment of protein l...	167	16	11.83	1
				GO:0018209	peptidyl-serine modification	79	3	5.6	1
				GO:0032872	regulation of stress-activated MAPK casc...	58	4	4.11	1
				GO:0070206	protein trimerization	14	3	0.99	1
				GO:0016358	dendrite development	43	1	3.05	1
				GO:0032874	positive regulation of stress-activated ...	40	3	2.83	1
				GO:0019058	viral life cycle	88	6	6.23	1
				GO:0032879	regulation of localization	594	41	42.07	1
				GO:0042981	regulation of apoptotic process	341	21	24.15	1
				GO:0045682	regulation of epidermis development	26	3	1.84	1
				GO:0019080	viral gene expression	22	1	1.56	1
				GO:0045685	regulation of glial cell differentiation	21	4	1.49	1
				GO:0019083	viral transcription	17	1	1.2	1
				GO:0061756	leukocyte adhesion to vascular endotheli...	16	1	1.13	1
				GO:0007507	heart development	109	3	7.72	1
				GO:0015711	organic anion transport	62	2	4.39	1
				GO:0045670	regulation of osteoclast differentiation	16	1	1.13	1
				GO:0043550	regulation of lipid kinase activity	19	2	1.35	1
				GO:0045671	negative regulation of osteoclast differ...	10	1	0.71	1
				GO:0043551	regulation of phosphatidylinositol 3-kin...	17	2	1.2	1
				GO:0080090	regulation of primary metabolic process	923	62	65.37	1
				GO:0015718	monocarboxylic acid transport	30	1	2.12	1
				GO:0010522	regulation of calcium ion transport into...	27	1	1.91	1
				GO:0035113	embryonic appendage morphogenesis	17	2	1.2	1
				GO:0010524	positive regulation of calcium ion trans...	13	1	0.92	1
				GO:0019079	viral genome replication	29	2	2.05	1
				GO:0001910	regulation of leukocyte mediated cytotox...	24	1	1.7	1
				GO:0045620	negative regulation of lymphocyte differ...	13	1	0.92	1
				GO:0045621	positive regulation of lymphocyte differ...	24	1	1.7	1
				GO:0040029	regulation of gene expression, epigeneti...	41	1	2.9	1
				GO:0001913	T cell mediated cytotoxicity	13	1	0.92	1
				GO:0015749	monosaccharide transmembrane transport	27	4	1.91	1
				GO:1902369	negative regulation of RNA catabolic pro...	12	1	0.85	1
				GO:0002573	myeloid leukocyte differentiation	56	4	3.97	1
				GO:0021700	developmental maturation	49	3	3.47	1
				GO:0043588	skin development	61	6	4.32	1
				GO:0040011	locomotion	424	33	30.03	1
				GO:0040012	regulation of locomotion	261	17	18.49	1
				GO:0040013	negative regulation of locomotion	92	7	6.52	1
				GO:0008104	protein localization	447	29	31.66	1
				GO:0040017	positive regulation of locomotion	161	11	11.4	1
				GO:0010517	regulation of phospholipase activity	23	2	1.63	1
				GO:0010518	positive regulation of phospholipase act...	19	2	1.35	1
				GO:0035148	tube formation	27	2	1.91	1
				GO:0016311	dephosphorylation	90	2	6.37	1
				GO:0001942	hair follicle development	22	2	1.56	1
				GO:0002520	immune system development	204	10	14.45	1
				GO:0001944	vasculature development	194	9	13.74	1
				GO:0002521	leukocyte differentiation	116	7	8.22	1
				GO:0045616	regulation of keratinocyte differentiati...	10	2	0.71	1
				GO:0045619	regulation of lymphocyte differentiation	38	1	2.69	1
				GO:0001932	regulation of protein phosphorylation	317	14	22.45	1
				GO:0043523	regulation of neuron apoptotic process	58	3	4.11	1
				GO:0001933	negative regulation of protein phosphory...	78	4	5.52	1
				GO:0001935	endothelial cell proliferation	43	2	3.05	1
				GO:0001936	regulation of endothelial cell prolifera...	41	2	2.9	1
				GO:0001938	positive regulation of endothelial cell ...	29	2	2.05	1
				GO:0098609	cell-cell adhesion	223	13	15.79	1
				GO:0048699	generation of neurons	275	11	19.48	1
				GO:0061718	glucose catabolic process to pyruvate	17	1	1.2	1
				GO:1902373	negative regulation of mRNA catabolic pr...	12	1	0.85	1
				GO:0016331	morphogenesis of embryonic epithelium	24	2	1.7	1
				GO:0045637	regulation of myeloid cell differentiati...	64	3	4.53	1
				GO:0045638	negative regulation of myeloid cell diff...	21	2	1.49	1
				GO:0045639	positive regulation of myeloid cell diff...	24	1	1.7	1
				GO:2000257	regulation of protein activation cascade	35	7	2.48	1
				GO:0002548	monocyte chemotaxis	21	2	1.49	1
				GO:0043542	endothelial cell migration	72	3	5.1	1
				GO:0043543	protein acylation	35	2	2.48	1
				GO:0032801	receptor catabolic process	11	2	0.78	1
				GO:0043549	regulation of kinase activity	189	10	13.39	1
				GO:0035107	appendage morphogenesis	18	2	1.27	1
				GO:0048660	regulation of smooth muscle cell prolife...	50	5	3.54	1
				GO:0035108	limb morphogenesis	18	2	1.27	1
				GO:0044110	growth involved in symbiotic interaction	10	1	0.71	1
				GO:0043534	blood vessel endothelial cell migration	41	2	2.9	1
				GO:0043535	regulation of blood vessel endothelial c...	35	1	2.48	1
				GO:0001906	cell killing	66	8	4.67	1
				GO:0048666	neuron development	219	8	15.51	1
				GO:0043536	positive regulation of blood vessel endo...	21	1	1.49	1
				GO:0048667	cell morphogenesis involved in neuron di...	115	4	8.15	1
				GO:0001909	leukocyte mediated cytotoxicity	39	3	2.76	1
				GO:0044116	growth of symbiont involved in interacti...	10	1	0.71	1
				GO:2000278	regulation of DNA biosynthetic process	20	3	1.42	1
				GO:0034030	ribonucleoside bisphosphate biosynthetic...	13	1	0.92	1
				GO:0010506	regulation of autophagy	59	2	4.18	1
				GO:0034032	purine nucleoside bisphosphate metabolic...	33	3	2.34	1
				GO:0040007	growth	219	12	15.51	1
				GO:0034033	purine nucleoside bisphosphate biosynthe...	13	1	0.92	1
				GO:0010508	positive regulation of autophagy	24	2	1.7	1
				GO:0034035	purine ribonucleoside bisphosphate metab...	10	2	0.71	1
				GO:0045604	regulation of epidermal cell differentia...	16	2	1.13	1
				GO:0048659	smooth muscle cell proliferation	50	5	3.54	1
				GO:1990778	protein localization to cell periphery	65	2	4.6	1
				GO:0015893	drug transport	22	2	1.56	1
				GO:0070727	cellular macromolecule localization	288	14	20.4	1
				GO:1905037	autophagosome organization	10	1	0.71	1
				GO:1901700	response to oxygen-containing compound	377	29	26.7	1
				GO:1901701	cellular response to oxygen-containing c...	260	18	18.42	1
				GO:1905039	carboxylic acid transmembrane transport	11	1	0.78	1
				GO:0035295	tube development	253	11	17.92	1
				GO:0035296	regulation of tube diameter	28	1	1.98	1
				GO:0038127	ERBB signaling pathway	46	4	3.26	1
				GO:0043500	muscle adaptation	35	1	2.48	1
				GO:0031960	response to corticosteroid	56	5	3.97	1
				GO:0043502	regulation of muscle adaptation	28	1	1.98	1
				GO:2000241	regulation of reproductive process	25	3	1.77	1
				GO:0043506	regulation of JUN kinase activity	18	1	1.27	1
				GO:0007623	circadian rhythm	38	1	2.69	1
				GO:2000243	positive regulation of reproductive proc...	11	1	0.78	1
				GO:0043507	positive regulation of JUN kinase activi...	14	1	0.99	1
				GO:0110110	positive regulation of animal organ morp...	24	2	1.7	1
				GO:0046209	nitric oxide metabolic process	27	2	1.91	1
				GO:0110111	negative regulation of animal organ morp...	11	1	0.78	1
				GO:0008286	insulin receptor signaling pathway	29	3	2.05	1
				GO:0031952	regulation of protein autophosphorylatio...	13	2	0.92	1
				GO:0007610	behavior	110	8	7.79	1
				GO:0007611	learning or memory	52	5	3.68	1
				GO:1990748	cellular detoxification	38	3	2.69	1
				GO:0097345	mitochondrial outer membrane permeabiliz...	13	1	0.92	1
				GO:0065003	protein-containing complex assembly	325	19	23.02	1
				GO:0065004	protein-DNA complex assembly	27	4	1.91	1
				GO:1902305	regulation of sodium ion transmembrane t...	18	1	1.27	1
				GO:0065007	biological regulation	1803	128	127.7	1
				GO:0065008	regulation of biological quality	780	46	55.25	1
				GO:0002690	positive regulation of leukocyte chemota...	36	3	2.55	1
				GO:0065009	regulation of molecular function	673	48	47.67	1
				GO:0002691	regulation of cellular extravasation	11	1	0.78	1
				GO:0002694	regulation of leukocyte activation	150	12	10.62	1
				GO:0002695	negative regulation of leukocyte activat...	52	5	3.68	1
				GO:0044106	cellular amine metabolic process	35	2	2.48	1
				GO:0002696	positive regulation of leukocyte activat...	102	9	7.22	1
				GO:0002697	regulation of immune effector process	131	11	9.28	1
				GO:0015850	organic hydroxy compound transport	46	6	3.26	1
				GO:0002698	negative regulation of immune effector p...	37	3	2.62	1
				GO:0002699	positive regulation of immune effector p...	65	2	4.6	1
				GO:0023061	signal release	88	4	6.23	1
				GO:0048646	anatomical structure formation involved ...	242	12	17.14	1
				GO:0010660	regulation of muscle cell apoptotic proc...	22	2	1.56	1
				GO:0010662	regulation of striated muscle cell apopt...	13	2	0.92	1
				GO:0008213	protein alkylation	19	1	1.35	1
				GO:0010665	regulation of cardiac muscle cell apopto...	13	2	0.92	1
				GO:0008219	cell death	475	30	33.64	1
				GO:0023051	regulation of signaling	730	55	51.7	1
				GO:0023052	signaling	1078	80	76.35	1
				GO:0048634	regulation of muscle organ development	35	1	2.48	1
				GO:0023056	positive regulation of signaling	417	22	29.54	1
				GO:0048636	positive regulation of muscle organ deve...	25	1	1.77	1
				GO:0023057	negative regulation of signaling	286	20	20.26	1
				GO:0031929	TOR signaling	11	1	0.78	1
				GO:2000209	regulation of anoikis	10	1	0.71	1
				GO:0010656	negative regulation of muscle cell apopt...	11	2	0.78	1
				GO:0010657	muscle cell apoptotic process	22	2	1.56	1
				GO:0010658	striated muscle cell apoptotic process	13	2	0.92	1
				GO:0010659	cardiac muscle cell apoptotic process	13	2	0.92	1
				GO:2001056	positive regulation of cysteine-type end...	36	2	2.55	1
				GO:0006396	RNA processing	106	3	7.51	1
				GO:2001057	reactive nitrogen species metabolic proc...	28	2	1.98	1
				GO:0032570	response to progesterone	10	1	0.71	1
				GO:0006399	tRNA metabolic process	19	1	1.35	1
				GO:0035270	endocrine system development	24	2	1.7	1
				GO:1901861	regulation of muscle tissue development	36	1	2.55	1
				GO:0030856	regulation of epithelial cell differenti...	33	3	2.34	1
				GO:0035272	exocrine system development	19	1	1.35	1
				GO:1901863	positive regulation of muscle tissue dev...	25	1	1.77	1
				GO:0030857	negative regulation of epithelial cell d...	13	2	0.92	1
				GO:0030858	positive regulation of epithelial cell d...	12	1	0.85	1
				GO:0022411	cellular component disassembly	116	11	8.22	1
				GO:0097305	response to alcohol	70	5	4.96	1
				GO:0022412	cellular process involved in reproductio...	40	3	2.83	1
				GO:0097306	cellular response to alcohol	18	2	1.27	1
				GO:0022414	reproductive process	215	13	15.23	1
				GO:0016482	cytosolic transport	26	3	1.84	1
				GO:0072593	reactive oxygen species metabolic proces...	82	6	5.81	1
				GO:0007600	sensory perception	69	7	4.89	1
				GO:0072594	establishment of protein localization to...	91	2	6.45	1
				GO:0043666	regulation of phosphoprotein phosphatase...	19	1	1.35	1
				GO:0007606	sensory perception of chemical stimulus	12	1	0.85	1
				GO:0060393	regulation of pathway-restricted SMAD pr...	12	1	0.85	1
				GO:0030888	regulation of B cell proliferation	18	2	1.27	1
				GO:0010675	regulation of cellular carbohydrate meta...	34	2	2.41	1
				GO:0010676	positive regulation of cellular carbohyd...	16	1	1.13	1
				GO:0002682	regulation of immune system process	434	34	30.74	1
				GO:0002683	negative regulation of immune system pro...	127	12	9	1
				GO:0002684	positive regulation of immune system pro...	319	23	22.59	1
				GO:0048608	reproductive structure development	96	4	6.8	1
				GO:0048609	multicellular organismal reproductive pr...	109	4	7.72	1
				GO:0002685	regulation of leukocyte migration	72	5	5.1	1
				GO:0002686	negative regulation of leukocyte migrati...	17	1	1.2	1
				GO:0019953	sexual reproduction	101	4	7.15	1
				GO:2001020	regulation of response to DNA damage sti...	32	1	2.27	1
				GO:0002688	regulation of leukocyte chemotaxis	45	4	3.19	1
				GO:0030879	mammary gland development	31	1	2.2	1
				GO:2001022	positive regulation of response to DNA d...	19	1	1.35	1
				GO:2001023	regulation of response to drug	17	1	1.2	1
				GO:1901888	regulation of cell junction assembly	25	2	1.77	1
				GO:0015844	monoamine transport	11	2	0.78	1
				GO:2001026	regulation of endothelial cell chemotaxi...	13	1	0.92	1
				GO:0006366	transcription by RNA polymerase II	314	15	22.24	1
				GO:0009063	cellular amino acid catabolic process	29	1	2.05	1
				GO:0006367	transcription initiation from RNA polyme...	27	1	1.91	1
				GO:0044260	cellular macromolecule metabolic process	1194	65	84.57	1
				GO:0023014	signal transduction by protein phosphory...	250	8	17.71	1
				GO:0015849	organic acid transport	45	2	3.19	1
				GO:0044262	cellular carbohydrate metabolic process	63	2	4.46	1
				GO:0032543	mitochondrial translation	13	1	0.92	1
				GO:0002673	regulation of acute inflammatory respons...	47	8	3.33	1
				GO:0044265	cellular macromolecule catabolic process	186	7	13.17	1
				GO:0008202	steroid metabolic process	85	6	6.02	1
				GO:0003254	regulation of membrane depolarization	12	2	0.85	1
				GO:1904705	regulation of vascular smooth muscle cel...	19	3	1.35	1
				GO:0006351	transcription, DNA-templated	446	23	31.59	1
				GO:0006352	DNA-templated transcription, initiation	31	1	2.2	1
				GO:0015833	peptide transport	327	22	23.16	1
				GO:0006354	DNA-templated transcription, elongation	11	2	0.78	1
				GO:1901879	regulation of protein depolymerization	18	1	1.27	1
				GO:0015837	amine transport	14	2	0.99	1
				GO:0030811	regulation of nucleotide catabolic proce...	13	4	0.92	1
				GO:0009056	catabolic process	525	32	37.18	1
				GO:0009057	macromolecule catabolic process	252	14	17.85	1
				GO:0009058	biosynthetic process	925	47	65.52	1
				GO:0010640	regulation of platelet-derived growth fa...	11	1	0.78	1
				GO:0034968	histone lysine methylation	12	1	0.85	1
				GO:0044255	cellular lipid metabolic process	213	17	15.09	1
				GO:0032535	regulation of cellular component size	74	1	5.24	1
				GO:0009059	macromolecule biosynthetic process	666	36	47.17	1
				GO:0044257	cellular protein catabolic process	122	3	8.64	1
				GO:0051341	regulation of oxidoreductase activity	23	1	1.63	1
				GO:0010646	regulation of cell communication	722	55	51.14	1
				GO:0010647	positive regulation of cell communicatio...	416	22	29.46	1
				GO:0010648	negative regulation of cell communicatio...	284	19	20.12	1
				GO:0051345	positive regulation of hydrolase activit...	162	7	11.47	1
				GO:0035239	tube morphogenesis	211	10	14.94	1
				GO:0051346	negative regulation of hydrolase activit...	115	11	8.15	1
				GO:0051347	positive regulation of transferase activ...	159	11	11.26	1
				GO:0051348	negative regulation of transferase activ...	54	2	3.82	1
				GO:0043624	cellular protein complex disassembly	34	2	2.41	1
				GO:0044281	small molecule metabolic process	517	31	36.62	1
				GO:0044282	small molecule catabolic process	128	6	9.07	1
				GO:0044283	small molecule biosynthetic process	201	9	14.24	1
				GO:0050663	cytokine secretion	70	9	4.96	1
				GO:0010631	epithelial cell migration	86	5	6.09	1
				GO:0010632	regulation of epithelial cell migration	73	4	5.17	1
				GO:0022402	cell cycle process	193	5	13.67	1
				GO:0022404	molting cycle process	23	2	1.63	1
				GO:0010638	positive regulation of organelle organiz...	136	5	9.63	1
				GO:0022405	hair cycle process	23	2	1.63	1
				GO:0060359	response to ammonium ion	27	1	1.91	1
				GO:0010639	negative regulation of organelle organiz...	51	1	3.61	1
				GO:0051336	regulation of hydrolase activity	275	18	19.48	1
				GO:0009072	aromatic amino acid family metabolic pro...	11	1	0.78	1
				GO:0022407	regulation of cell-cell adhesion	127	8	9	1
				GO:1903053	regulation of extracellular matrix organ...	15	1	1.06	1
				GO:0051338	regulation of transferase activity	208	11	14.73	1
				GO:0044270	cellular nitrogen compound catabolic pro...	164	7	11.62	1
				GO:0022408	negative regulation of cell-cell adhesio...	59	5	4.18	1
				GO:0044271	cellular nitrogen compound biosynthetic ...	699	34	49.51	1
				GO:0022409	positive regulation of cell-cell adhesio...	83	5	5.88	1
				GO:0043616	keratinocyte proliferation	14	2	0.99	1
				GO:0044272	sulfur compound biosynthetic process	51	5	3.61	1
				GO:1905952	regulation of lipid localization	42	2	2.97	1
				GO:0030832	regulation of actin filament length	35	1	2.48	1
				GO:0044273	sulfur compound catabolic process	13	3	0.92	1
				GO:1905953	negative regulation of lipid localizatio...	17	1	1.2	1
				GO:1905954	positive regulation of lipid localizatio...	24	1	1.7	1
				GO:0050654	chondroitin sulfate proteoglycan metabol...	12	1	0.85	1
				GO:0030834	regulation of actin filament depolymeriz...	14	1	0.99	1
				GO:1904892	regulation of STAT cascade	36	1	2.55	1
				GO:2000756	regulation of peptidyl-lysine acetylatio...	16	1	1.13	1
				GO:0046717	acid secretion	18	1	1.27	1
				GO:0050657	nucleic acid transport	26	1	1.84	1
				GO:1904894	positive regulation of STAT cascade	30	1	2.12	1
				GO:0050658	RNA transport	26	1	1.84	1
				GO:1990868	response to chemokine	11	2	0.78	1
				GO:1990869	cellular response to chemokine	11	2	0.78	1
				GO:0006323	DNA packaging	19	3	1.35	1
				GO:0060389	pathway-restricted SMAD protein phosphor...	15	1	1.06	1
				GO:0072574	hepatocyte proliferation	11	1	0.78	1
				GO:0032501	multicellular organismal process	1239	80	87.76	1
				GO:0072575	epithelial cell proliferation involved i...	11	1	0.78	1
				GO:0032502	developmental process	1072	57	75.93	1
				GO:0034976	response to endoplasmic reticulum stress	58	2	4.11	1
				GO:0072576	liver morphogenesis	12	1	0.85	1
				GO:0032504	multicellular organism reproduction	110	4	7.79	1
				GO:0019941	modification-dependent protein catabolic...	86	1	6.09	1
				GO:0099173	postsynapse organization	43	1	3.05	1
				GO:0032507	maintenance of protein location in cell	13	1	0.92	1
				GO:0050688	regulation of defense response to virus	20	2	1.42	1
				GO:1900371	regulation of purine nucleotide biosynth...	18	5	1.27	1
				GO:0099177	regulation of trans-synaptic signaling	87	3	6.16	1
				GO:0072521	purine-containing compound metabolic pro...	136	7	9.63	1
				GO:0072522	purine-containing compound biosynthetic ...	72	5	5.1	1
				GO:0043632	modification-dependent macromolecule cat...	86	1	6.09	1
				GO:0072524	pyridine-containing compound metabolic p...	63	4	4.46	1
				GO:0050670	regulation of lymphocyte proliferation	72	6	5.1	1
				GO:0050671	positive regulation of lymphocyte prolif...	44	3	3.12	1
				GO:0072525	pyridine-containing compound biosyntheti...	45	4	3.19	1
				GO:0050672	negative regulation of lymphocyte prolif...	26	3	1.84	1
				GO:0070887	cellular response to chemical stimulus	754	51	53.4	1
				GO:0060322	head development	121	4	8.57	1
				GO:0019932	second-messenger-mediated signaling	73	5	5.17	1
				GO:0019933	cAMP-mediated signaling	24	4	1.7	1
				GO:0010604	positive regulation of macromolecule met...	560	33	39.66	1
				GO:0017038	protein import	33	1	2.34	1
				GO:0019935	cyclic-nucleotide-mediated signaling	29	4	2.05	1
				GO:0097485	neuron projection guidance	65	2	4.6	1
				GO:0010605	negative regulation of macromolecule met...	456	29	32.3	1
				GO:0051302	regulation of cell division	38	2	2.69	1
				GO:0060326	cell chemotaxis	99	11	7.01	1
				GO:0010608	posttranscriptional regulation of gene e...	124	5	8.78	1
				GO:0072511	divalent inorganic cation transport	81	6	5.74	1
				GO:0044242	cellular lipid catabolic process	59	2	4.18	1
				GO:1990874	vascular smooth muscle cell proliferatio...	19	3	1.35	1
				GO:0042391	regulation of membrane potential	68	4	4.82	1
				GO:2000725	regulation of cardiac muscle cell differ...	16	1	1.13	1
				GO:0044248	cellular catabolic process	454	25	32.16	1
				GO:0030808	regulation of nucleotide biosynthetic pr...	18	5	1.27	1
				GO:0044249	cellular biosynthetic process	886	47	62.75	1
				GO:0006333	chromatin assembly or disassembly	18	3	1.27	1
				GO:0006338	chromatin remodeling	16	1	1.13	1
				GO:0032693	negative regulation of interleukin-10 pr...	10	1	0.71	1
				GO:1903018	regulation of glycoprotein metabolic pro...	15	1	1.06	1
				GO:0060341	regulation of cellular localization	189	11	13.39	1
				GO:0044237	cellular metabolic process	1639	95	116.09	1
				GO:0060343	trabecula formation	10	1	0.71	1
				GO:0044238	primary metabolic process	1643	97	116.37	1
				GO:0198738	cell-cell signaling by wnt	106	7	7.51	1
				GO:0035794	positive regulation of mitochondrial mem...	14	1	0.99	1
				GO:0060348	bone development	36	3	2.55	1
				GO:0043603	cellular amide metabolic process	227	11	16.08	1
				GO:0046700	heterocycle catabolic process	162	7	11.47	1
				GO:0043604	amide biosynthetic process	145	7	10.27	1
				GO:0017001	antibiotic catabolic process	17	1	1.2	1
				GO:1903047	mitotic cell cycle process	137	3	9.7	1
				GO:0071900	regulation of protein serine/threonine k...	119	3	8.43	1
				GO:0071901	negative regulation of protein serine/th...	28	1	1.98	1
				GO:0071902	positive regulation of protein serine/th...	88	3	6.23	1
				GO:0051495	positive regulation of cytoskeleton orga...	54	1	3.82	1
				GO:1903034	regulation of response to wounding	70	6	4.96	1
				GO:1903035	negative regulation of response to wound...	41	4	2.9	1
				GO:1903036	positive regulation of response to wound...	25	4	1.77	1
				GO:1903037	regulation of leukocyte cell-cell adhesi...	102	7	7.22	1
				GO:0016197	endosomal transport	29	3	2.05	1
				GO:0070848	response to growth factor	206	11	14.59	1
				GO:1903038	negative regulation of leukocyte cell-ce...	45	4	3.19	1
				GO:1990845	adaptive thermogenesis	29	1	2.05	1
				GO:1903039	positive regulation of leukocyte cell-ce...	75	5	5.31	1
				GO:0006302	double-strand break repair	21	1	1.49	1
				GO:0045066	regulatory T cell differentiation	13	1	0.92	1
				GO:0045069	regulation of viral genome replication	21	2	1.49	1
				GO:0032663	regulation of interleukin-2 production	13	2	0.92	1
				GO:0070838	divalent metal ion transport	78	4	5.52	1
				GO:0097435	supramolecular fiber organization	126	8	8.92	1
				GO:0035767	endothelial cell chemotaxis	15	1	1.06	1
				GO:0045055	regulated exocytosis	269	26	19.05	1
				GO:0072503	cellular divalent inorganic cation homeo...	82	5	5.81	1
				GO:0046890	regulation of lipid biosynthetic process	47	2	3.33	1
				GO:0032652	regulation of interleukin-1 production	28	1	1.98	1
				GO:0032653	regulation of interleukin-10 production	19	2	1.35	1
				GO:0072507	divalent inorganic cation homeostasis	86	5	6.09	1
				GO:0032655	regulation of interleukin-12 production	24	3	1.7	1
				GO:0090398	cellular senescence	14	1	0.99	1
				GO:0032680	regulation of tumor necrosis factor prod...	44	4	3.12	1
				GO:0021543	pallium development	26	1	1.84	1
				GO:0061564	axon development	116	4	8.22	1
				GO:0032675	regulation of interleukin-6 production	40	2	2.83	1
				GO:0032677	regulation of interleukin-8 production	24	3	1.7	1
				GO:1901564	organonitrogen compound metabolic proces...	1317	82	93.28	1
				GO:0051480	regulation of cytosolic calcium ion conc...	57	2	4.04	1
				GO:1901565	organonitrogen compound catabolic proces...	266	12	18.84	1
				GO:0042325	regulation of phosphorylation	338	18	23.94	1
				GO:1901566	organonitrogen compound biosynthetic pro...	371	21	26.28	1
				GO:0045022	early endosome to late endosome transpor...	13	2	0.92	1
				GO:0042326	negative regulation of phosphorylation	85	4	6.02	1
				GO:0045023	G0 to G1 transition	10	1	0.71	1
				GO:0021537	telencephalon development	36	1	2.55	1
				GO:0042327	positive regulation of phosphorylation	260	17	18.42	1
				GO:1901568	fatty acid derivative metabolic process	32	3	2.27	1
				GO:0032623	interleukin-2 production	17	3	1.2	1
				GO:0035725	sodium ion transmembrane transport	20	1	1.42	1
				GO:0045017	glycerolipid biosynthetic process	38	2	2.69	1
				GO:0009991	response to extracellular stimulus	131	15	9.28	1
				GO:0032612	interleukin-1 production	32	1	2.27	1
				GO:0032613	interleukin-10 production	20	2	1.42	1
				GO:0007098	centrosome cycle	15	1	1.06	1
				GO:0032615	interleukin-12 production	24	3	1.7	1
				GO:0033273	response to vitamin	27	2	1.91	1
				GO:0006464	cellular protein modification process	726	38	51.42	1
				GO:0032640	tumor necrosis factor production	46	4	3.26	1
				GO:0006469	negative regulation of protein kinase ac...	45	1	3.19	1
				GO:0032642	regulation of chemokine production	32	4	2.27	1
				GO:0030522	intracellular receptor signaling pathway	42	2	2.97	1
				GO:0016126	sterol biosynthetic process	24	1	1.7	1
				GO:0061572	actin filament bundle organization	38	2	2.69	1
				GO:0046883	regulation of hormone secretion	55	4	3.9	1
				GO:0044764	multi-organism cellular process	13	1	0.92	1
				GO:0042330	taxis	197	17	13.95	1
				GO:1901570	fatty acid derivative biosynthetic proce...	22	2	1.56	1
				GO:0097191	extrinsic apoptotic signaling pathway	67	3	4.75	1
				GO:0097193	intrinsic apoptotic signaling pathway	65	4	4.6	1
				GO:0032647	regulation of interferon-alpha productio...	13	1	0.92	1
				GO:0046887	positive regulation of hormone secretion	31	1	2.2	1
				GO:0046888	negative regulation of hormone secretion	15	1	1.06	1
				GO:1901575	organic substance catabolic process	453	26	32.09	1
				GO:0032649	regulation of interferon-gamma productio...	28	3	1.98	1
				GO:1901576	organic substance biosynthetic process	910	46	64.45	1
				GO:0042339	keratan sulfate metabolic process	11	3	0.78	1
				GO:0006457	protein folding	65	2	4.6	1
				GO:0030510	regulation of BMP signaling pathway	18	3	1.27	1
				GO:0032635	interleukin-6 production	43	2	3.05	1
				GO:0032637	interleukin-8 production	27	3	1.91	1
				GO:0030518	intracellular steroid hormone receptor s...	15	1	1.06	1
				GO:0046879	hormone secretion	70	4	4.96	1
				GO:0072655	establishment of protein localization to...	25	1	1.77	1
				GO:0072657	protein localization to membrane	114	5	8.07	1
[truncated: 1,284 more rows]

## Sheet: Online Supp Table 1D
Online Supplementary Table 1. Protein module membership and GO Biological Process enrichment for each duodenal protein module identified using ICA analysis
(D) Module 4
Entrez Gene Symbol	Entrez Gene ID	Description	Projection along Independent Component (Module Membership)	GO ID	Term	Annotated	Significant	Expected	weight01 Fisher's Exact Test p-value
APOA1	335	Apolipoprotein A-I	3.92204	GO:0006959	humoral immune response	100	16	5.56	0.0016
[truncated: 3,280 more rows]

## Sheet: Online Supp Table 1E
Online Supplementary Table 1. Protein module membership and GO Biological Process enrichment for each duodenal protein module identified using ICA analysis
[truncated: 3,283 more rows]

[truncated: 11 more sheets: Online Supp Table 1F, Online Supp Table 1G, Online Supp Table 1H, Online Supp Table 1I, Online Supp Table 1J, Online Supp Table 1K, Online Supp Table 1L, Online Supp Table 1M, Online Supp Table 1N, Online Supp Table 2, Online Supp Table 3]
